# Supplementary material for: 3D electron diffraction analysis of a novel, mechanochemically synthesized supramolecular organic framework based on tetra­kis-4-(4-pyridyl)phenyl­methane
Source: Acta Crystallogr B Struct Sci Cryst Eng Mater. 2023 Sep 26;79(Pt 6):432–6. doi: 10.1107/S2052520623007680 (PMC10833357; doi:10.1107/S2052520623007680)
Supplement: Supplementary file 2 [file b-79-00432-Isup2.hkl]

#
# h,k,l, Fc-squared, Fo-squared, sigma(Fo-squared) and status flag
#
data_I
_shelx_title                             '   '
_shelx_refln_list_code                   4
_shelx_F_calc_maximum                    998.32
_exptl_crystal_F_000                     1434
_reflns_d_resolution_high                0.9957

loop_
 _symmetry_equiv_pos_as_xyz
 'x, y, z'
 '-x, y, -z+1/2'
 '-x, -y, -z'
 'x, -y, z+1/2'
 'x+1/2, y+1/2, z'
 '-x+1/2, y+1/2, -z+1/2'
 '-x+1/2, -y+1/2, -z'
 'x+1/2, -y+1/2, z+1/2'

_cell_length_a                           27.946(7)
_cell_length_b                           7.0236(5)
_cell_length_c                           21.610(3)
_cell_angle_alpha                        90
_cell_angle_beta                         119.031(14)
_cell_angle_gamma                        90

_shelx_F_squared_multiplier              1.000

loop_
 _refln_index_h
 _refln_index_k
 _refln_index_l
 _refln_intensity_calc
 _refln_intensity_meas
 _refln_intensity_sigma
 _refln_scale_group_code
 _refln_observed_status
 -29  -1   9      16.      86.     114.   2%1 <
 -29   1  12       1.     170.     118.   2%1 <
 -28  -2   7       1.     -60.     114.   2%1 <
 -28   0  10       9.     150.     125.   2%1 <
 -27  -3   5       1.      28.     108.   2%1 <
 -27  -1   8      12.     222.     133.   2%1 <
 -27   3  15       2.     288.     123.   2%1 <
 -26  -2   6       3.    -186.     120.   2%1 <
 -26   2  13      11.     144.     131.   2%1 <
 -25  -3   4      13.     -84.     117.   2%1 <
 -25   1  11      69.     -93.     144.   2%1 <
 -25   3  14       2.      21.     135.   2%1 <
 -24  -4   2       3.     -68.     113.   2%1 <
 -24   2  12      23.     -99.     148.   2%1 <
 -23  -1   7     315.     792.     151.   2%1 o
 -23   1  10     535.      78.     166.   2%1 <
 -22  -4   1       8.    -138.     126.   2%1 <
 -22   0   8       4.       2.     160.   2%1 <
 -21  -1   6     444.     423.     169.   2%1 <
 -20  -2   4     147.     193.     158.   2%1 <
 -20   4  14     170.     -70.     164.   2%1 <
 -19  -3   2     106.     197.     165.   2%1 <
 -19   3  12     711.     307.     186.   2%1 <
 -18   2  10     468.     382.     200.   2%1 <
 -17  -3   1      39.     202.     173.   2%1 <
 -17   1   8      10.     -74.     205.   2%1 <
 -16  -4  -1       4.     249.     166.   2%1 <
 -16   0   6     530.     408.     208.   2%1 <
 -15  -5  -3      35.     394.     152.   2%1 <
 -15  -1   4     373.     875.     210.   2%1 o
 -13  -5  -4      97.     482.     159.   2%1 o
 -13  -1   3     227.    1039.     252.   2%1 o
 -13   5  13      17.     228.     189.   2%1 <
 -12  -2   1     208.       4.     244.   2%1 <
 -12   4  11       5.    -217.     229.   2%1 <
 -11  -3  -1     378.     162.     221.   2%1 <
 -11   3   9     123.     -81.     243.   2%1 <
 -10   2   7     955.    1351.     306.   2%1 o
  -9   1   5    1066.    1481.     351.   2%1 o
  -8  -4  -4      26.      51.     213.   2%1 <
  -7  -5  -6    1326.    1753.     236.   2%1 o
  -4  -6  -9      63.      -9.     196.   2%1 <
  -3  -3  -4    5470.    3975.     390.   2%1 o
   4  -6 -12     555.     366.     311.   2%1 <
   6   2   1    2128.    1409.     370.   2%1 o
   7   1  -1     730.    1077.     425.   2%1 <
   8  -4 -10    4921.    4205.     290.   2%1 o
  10   6   6      18.      60.     157.   2%1 <
  11  -1  -6   15342.   15808.     386.   2%1 o
  11   5   4       5.     -15.     189.   2%1 <
  12  -2  -8   10850.    9222.     325.   2%1 o
  12   4   2     239.     -18.     203.   2%1 <
  13  -3 -10     180.     372.     220.   2%1 <
  13   3   0      43.     296.     206.   2%1 <
  14   2  -2      18.     180.     214.   2%1 <
  15  -3 -11      27.     294.     206.   2%1 <
  15   1  -4    1124.     829.     225.   2%1 o
  16  -4 -13    2612.    1680.     232.   2%1 o
  16   0  -6     552.     616.     211.   2%1 <
  17   1  -5     207.     526.     190.   2%1 <
  18  -4 -14      53.     401.     186.   2%1 <
  19  -1  -9     287.     305.     185.   2%1 <
  19   5   1     188.     609.     109.   2%1 o
  20  -2 -11     169.     386.     180.   2%1 <
  20   4  -1      45.    -261.     143.   2%1 <
  21  -1 -10    1102.     794.     176.   2%1 o
  21   3  -3      11.     314.     147.   2%1 <
  22  -2 -12     320.     330.     174.   2%1 <
  22   2  -5     127.      83.     155.   2%1 <
  22   4  -2     177.     302.      90.   2%1 o
  23  -3 -14     297.     636.     146.   2%1 o
  23   1  -7     411.     723.     157.   2%1 o
  23   3  -4       9.     143.     139.   2%1 <
 -30   0  12      27.      77.     110.   3%1 <
 -29  -1  10       1.     218.     107.   3%1 <
 -29   1  13      15.     123.     112.   3%1 <
 -27  -1   9      94.      -2.     120.   3%1 <
 -26  -2   7      15.       2.     122.   3%1 <
 -26   0  10     387.     428.     133.   3%1 o
 -25  -3   5       1.      -8.     116.   3%1 <
 -25  -1   8      24.     226.     142.   3%1 <
 -25   3  15     124.      19.     128.   3%1 <
 -24  -2   6       8.     283.     129.   3%1 <
 -24   2  13     112.      -2.     144.   3%1 <
 -24   4  16     118.      20.     127.   3%1 <
 -23  -3   4      26.      64.     126.   3%1 <
 -23   1  11      99.     226.     150.   3%1 <
 -23   3  14      86.     275.     142.   3%1 <
 -22  -4   2      40.     -58.     123.   3%1 <
 -22   2  12     626.     609.     161.   3%1 o
 -21  -3   3      37.    -223.     145.   3%1 <
 -21   1  10     420.     586.     167.   3%1 o
 -20  -4   1      33.     156.     130.   3%1 <
 -20   0   8      10.     214.     161.   3%1 <
 -19  -5  -1     135.     192.     122.   3%1 <
 -19  -1   6     227.     243.     168.   3%1 <
 -17  -5  -2      55.     -90.     135.   3%1 <
 -17  -1   5     337.     312.     183.   3%1 <
 -17   5  15     216.     -14.     164.   3%1 <
 -16  -2   3     178.     342.     180.   3%1 <
 -16   4  13    2613.    1758.     220.   3%1 o
 -15  -3   1     128.     150.     178.   3%1 <
 -15   3  11     144.     378.     202.   3%1 <
 -14   2   9    2266.    1164.     229.   3%1 o
 -13  -3   0      38.     161.     200.   3%1 <
 -13   1   7     481.     888.     258.   3%1 o
 -12  -4  -2     285.    -434.     198.   3%1 <
 -11   1   6   13680.   13862.     361.   3%1 o
 -10  -4  -3     890.     365.     219.   3%1 <
 -10   0   4    8027.   10150.     366.   3%1 o
  -9  -5  -5      40.     -10.     217.   3%1 <
  -9  -1   2    1285.    2034.     317.   3%1 o
  -8   6  13     185.     329.     211.   3%1 <
  -7   5  11     313.     743.     268.   3%1 <
  -6  -6  -8     334.     924.     196.   3%1 o
  -6  -2  -1    3676.    1513.     362.   3%1 o
  -6   4   9     489.     591.     305.   3%1 <
  -5   3   7    3869.    4111.     400.   3%1 o
   2   6   9     515.     797.     247.   3%1 o
   3   5   7     209.     104.     283.   3%1 <
   4  -2  -5    5165.    4782.     468.   3%1 o
   4   4   5     377.    1070.     290.   3%1 o
   5   3   3    8320.    7444.     370.   3%1 o
   7  -3  -8      59.     426.     331.   3%1 <
   8   2   0     846.    1055.     320.   3%1 o
   9   1  -2    1330.    2221.     326.   3%1 o
  10  -4 -11     349.     432.     263.   3%1 <
  10   0  -4    9525.   10655.     364.   3%1 o
  12   6   5      33.      94.     156.   3%1 <
  13  -5 -14     142.     409.     191.   3%1 <
  13  -1  -7     410.    1031.     274.   3%1 o
  13   5   3      86.     262.     175.   3%1 <
  14   4   1     301.     238.     190.   3%1 <
  15  -1  -8    3182.    2077.     244.   3%1 o
  15   5   2      86.    -230.     160.   3%1 <
  16  -2 -10     110.     349.     203.   3%1 <
  16   4   0     106.     487.     172.   3%1 <
  17  -3 -12     956.     819.     206.   3%1 o
  17   3  -2     118.     -72.     172.   3%1 <
  18  -2 -11      51.      70.     179.   3%1 <
  18   2  -4      28.     166.     173.   3%1 <
  18   4  -1      69.     100.     150.   3%1 <
  19  -3 -13     775.     746.     194.   3%1 o
  19   1  -6      75.     234.     170.   3%1 <
  19   3  -3      59.    -362.     157.   3%1 <
  20  -4 -15      14.     280.     160.   3%1 <
  20   2  -5      14.     103.     163.   3%1 <
  21  -3 -14      38.     272.     165.   3%1 <
  21   1  -7     128.     -99.     161.   3%1 <
  22   2  -6     135.      33.     147.   3%1 <
  23  -1 -11     215.     170.     162.   3%1 <
  23   1  -8      30.     445.     157.   3%1 <
  24   0 -10    1066.    1848.     156.   3%1 o
 -29   1  14      19.      16.     108.   4%1 <
 -28   0  12      10.    -125.     122.   4%1 <
 -28   2  15     191.    -119.     109.   4%1 <
 -27  -3   6       9.     120.     104.   4%1 <
 -27   1  13       5.      26.     125.   4%1 <
 -26   2  14      13.     207.     133.   4%1 <
 -25  -1   9     229.    -265.     135.   4%1 <
 -25   1  12      59.     -64.     143.   4%1 <
 -24  -2   7      28.     295.     135.   4%1 <
 -24   0  10     762.    1393.     167.   4%1 o
 -23  -1   8      45.     232.     146.   4%1 <
 -22  -2   6      35.     156.     146.   4%1 <
 -22   4  16      35.     218.     135.   4%1 <
 -21  -3   4      85.     -88.     134.   4%1 <
 -21  -1   7     209.     235.     153.   4%1 <
 -21   3  14       9.     222.     157.   4%1 <
 -20  -2   5      40.      58.     153.   4%1 <
 -20   4  15      10.     113.     150.   4%1 <
 -19  -3   3     155.     268.     152.   4%1 <
 -19   3  13     809.     445.     179.   4%1 <
 -19   5  16      16.      58.     144.   4%1 <
 -18  -4   1     169.    -200.     148.   4%1 <
 -18   2  11      83.     155.     174.   4%1 <
 -18   4  14     108.     193.     180.   4%1 <
 -17  -3   2     327.     260.     168.   4%1 <
 -17   1   9    2145.    1893.     204.   4%1 o
 -17   3  12     942.     976.     196.   4%1 o
 -16  -4   0      41.     -74.     167.   4%1 <
 -16   2  10      47.      27.     195.   4%1 <
 -15   1   8    2809.    2064.     238.   4%1 o
 -14  -4  -1     305.     532.     183.   4%1 <
 -14   0   6    1802.    2018.     241.   4%1 o
 -13  -5  -3      28.     279.     165.   4%1 <
 -13  -1   4     961.    1434.     250.   4%1 o
 -11  -5  -4     149.     230.     187.   4%1 <
 -11  -1   3      32.     647.     265.   4%1 <
 -10  -6  -6      30.    -260.     164.   4%1 <
 -10  -2   1    5688.    3746.     296.   4%1 o
 -10   6  14      30.     -78.      96.   4%1 <
  -9   5  12      98.     703.     255.   4%1 <
  -8  -6  -7     312.     268.     186.   4%1 <
  -8  -2   0     711.    1032.     312.   4%1 o
  -8   4  10    3880.    5476.     310.   4%1 o
  -7   3   8      92.     262.     326.   4%1 <
  -5  -3  -3    9696.    9278.     390.   4%1 o
  -4   2   5    5099.    6352.     501.   4%1 o
  -2  -4  -6     182.     344.     342.   4%1 <
   3  -1  -3    7504.    9034.     776.   4%1 o
   4   6   8      62.      -5.     231.   4%1 <
   5   5   6     221.     224.     271.   4%1 <
   6  -6 -13      85.     402.     246.   4%1 <
   6  -2  -6    7242.    7079.     421.   4%1 o
   6   4   4     105.     281.     271.   4%1 <
   8   4   3     558.     665.     235.   4%1 <
   9  -3  -9     560.     944.     282.   4%1 o
   9   3   1    1044.    1028.     256.   4%1 o
  10   2  -1    5782.    4005.     299.   4%1 o
  11  -3 -10    3915.    3584.     266.   4%1 o
  12  -4 -12    1499.    1763.     245.   4%1 o
  12   2  -2    3034.    4366.     260.   4%1 o
  13   1  -4    1924.    1688.     254.   4%1 o
  14  -4 -13    1852.    1958.     238.   4%1 o
  14   0  -6    1984.    1861.     255.   4%1 o
  15   1  -5     192.     242.     209.   4%1 <
  16  -4 -14     704.     118.     194.   4%1 <
  17  -5 -16      29.     178.      86.   4%1 <
  17  -1  -9    2006.    2206.     218.   4%1 o
  18   0  -8     290.     486.     186.   4%1 <
  19  -1 -10     493.     537.     185.   4%1 <
  19   5   0      84.    -149.     126.   4%1 <
  20  -2 -12     224.     360.     174.   4%1 <
  20   4  -2      27.     184.     138.   4%1 <
  21  -1 -11    1600.     960.     177.   4%1 o
  22  -2 -13      92.     404.     162.   4%1 <
  22   4  -3      15.     178.     120.   4%1 <
  23  -1 -12    1411.     820.     169.   4%1 o
  23   3  -5     103.     501.     114.   4%1 o
  24  -2 -14      15.     408.     140.   4%1 <
 -29  -1  11       8.      70.     105.   5%1 <
 -28  -2   9       3.    -118.     110.   5%1 <
 -28   2  16     263.      46.     110.   5%1 <
 -27  -3   7       1.      72.      98.   5%1 <
 -26  -2   8      59.       0.     121.   5%1 <
 -26   2  15      80.     110.     121.   5%1 <
 -25  -3   6       6.     -83.     115.   5%1 <
 -25   1  13     332.    -155.     131.   5%1 <
 -25   3  16      84.      22.     121.   5%1 <
 -24  -4   4       8.      78.     106.   5%1 <
 -24   2  14      18.     174.     139.   5%1 <
 -23  -3   5      76.     -85.     128.   5%1 <
 -23   1  12    1171.    1171.     167.   5%1 o
 -23   3  15      70.     -92.     139.   5%1 <
 -22  -4   3       8.    -165.     123.   5%1 <
 -22   0  10     144.     177.     145.   5%1 <
 -22   2  13     120.     459.     162.   5%1 <
 -21  -5   1      15.      69.     108.   5%1 <
 -21   1  11    1266.     573.     171.   5%1 o
 -20  -4   2       9.     -69.     134.   5%1 <
 -19  -5   0      54.     233.     120.   5%1 <
 -19  -1   7      62.     440.     160.   5%1 <
 -19   1  10     909.     399.     171.   5%1 <
 -18   0   8     380.     176.     180.   5%1 <
 -17  -5  -1      27.     128.     137.   5%1 <
 -17  -1   6     355.     188.     182.   5%1 <
 -16  -2   4     111.     334.     180.   5%1 <
 -15  -1   5     187.     186.     214.   5%1 <
 -14  -2   3    1226.    1423.     219.   5%1 o
 -13   5  14      59.     -82.     187.   5%1 <
 -12  -2   2    3608.    3972.     257.   5%1 o
 -12   4  12    1420.    1190.     245.   5%1 o
 -11  -3   0     154.     494.     216.   5%1 <
 -11   5  13     162.     626.     211.   5%1 <
 -10   4  11     413.     674.     254.   5%1 <
  -9  -3  -1    1057.     555.     253.   5%1 <
  -9   3   9     270.     732.     274.   5%1 <
  -6  -4  -4      55.     257.     259.   5%1 <
  -6   2   6    7695.    7507.     425.   5%1 o
  -4  -4  -5     594.    1289.     316.   5%1 o
  -3   1   3    7109.   12824.     773.   5%1 o
   5  -1  -4   26792.   22757.     604.   5%1 o
   6  -6 -13      86.     402.     246.   5%1 <
   8  -6 -14     285.     508.     218.   5%1 <
   8  -2  -7    1112.    1939.     348.   5%1 o
   8   6   6     126.    -233.     187.   5%1 <
   9   5   4      20.    -112.     214.   5%1 <
  10  -2  -8    1496.    1110.     295.   5%1 o
  10   4   2     201.     810.     216.   5%1 o
  10   6   5      11.     157.     165.   5%1 <
  11   5   3     525.     313.     191.   5%1 <
  12  -2  -9    4417.    3350.     266.   5%1 o
  12   4   1      80.    -366.     191.   5%1 <
  12   6   4      52.     399.     148.   5%1 <
  13  -3 -11      60.     336.     216.   5%1 <
  13   3  -1       5.     130.     192.   5%1 <
  13   5   2       5.    -103.     171.   5%1 <
  14   4   0       5.     -36.     175.   5%1 <
  15  -3 -12     328.     385.     198.   5%1 <
  15   3  -2      32.     166.     174.   5%1 <
  15   5   1      12.      90.     151.   5%1 <
  16   2  -4      36.     270.     186.   5%1 <
  16   4  -1     100.     -81.     162.   5%1 <
  17  -3 -13     149.     232.     186.   5%1 <
  17   3  -3     480.     461.     162.   5%1 <
  18  -4 -15     165.     184.     159.   5%1 <
  18   2  -5      92.     248.     163.   5%1 <
  18   4  -2     100.     186.     149.   5%1 <
  19  -3 -14     277.     359.     169.   5%1 <
  19   1  -7      50.     -72.     171.   5%1 <
  19   3  -4      26.     328.     152.   5%1 <
  20  -4 -16     170.     410.     123.   5%1 o
  20   2  -6      95.     145.     155.   5%1 <
  20   4  -3      11.     113.     135.   5%1 <
  21  -3 -15     696.     457.     160.   5%1 <
  21   1  -8     969.     790.     166.   5%1 o
  21   3  -5      10.      -6.     142.   5%1 <
  22   2  -7      48.     189.     146.   5%1 <
  23   1  -9     475.    1014.     164.   5%1 o
  23   3  -6     105.     489.     105.   5%1 o
 -29  -1  14       9.      63.      97.   8%1 <
 -29   1  17       8.      20.      95.   8%1 <
 -27  -1  13       5.     -89.     116.   8%1 <
 -27   1  16      84.     155.     109.   8%1 <
 -26   0  14      25.     248.     116.   8%1 <
 -26   2  17      17.     156.     116.   8%1 <
 -25  -1  12      44.     135.     125.   8%1 <
 -25   1  15     234.     342.     127.   8%1 <
 -25   3  18      11.      96.     113.   8%1 <
 -24  -4   6     151.    -104.     104.   8%1 <
 -24   2  16      15.     214.     128.   8%1 <
 -23   1  14     448.     882.     146.   8%1 o
 -23   3  17      33.     227.     123.   8%1 <
 -22  -4   5     124.     -68.     122.   8%1 <
 -22   0  12     101.     -69.     144.   8%1 <
 -22   2  15     618.     887.     153.   8%1 o
 -21  -5   3      60.     326.     108.   8%1 o
 -21   1  13     226.     455.     144.   8%1 o
 -21   3  16     230.     411.     145.   8%1 <
 -20  -4   4      23.     -34.     130.   8%1 <
 -20   2  14     821.     900.     158.   8%1 o
 -20   4  17     551.     -39.     134.   8%1 <
 -19  -5   2      49.      43.     115.   8%1 <
 -19   1  12       4.     159.     158.   8%1 <
 -19   3  15     530.     677.     161.   8%1 o
 -18  -4   3      18.     -66.     148.   8%1 <
 -18   2  13     171.     -18.     166.   8%1 <
 -18   4  16      47.      -9.     147.   8%1 <
 -17  -3   4     107.     180.     160.   8%1 <
 -17   3  14    1140.     477.     172.   8%1 <
 -17   5  17     233.      52.     135.   8%1 <
 -16  -4   2    1052.     384.     165.   8%1 <
 -16   2  12     259.     184.     179.   8%1 <
 -16   4  15     496.     255.     168.   8%1 <
 -15  -3   3      30.     576.     180.   8%1 o
 -15   3  13      94.     246.     174.   8%1 <
 -15   5  16     178.     252.     153.   8%1 <
 -14  -4   1     160.     331.     173.   8%1 <
 -14   4  14     822.     665.     195.   8%1 o
 -13  -3   2    1826.    1763.     205.   8%1 o
 -13   5  15      25.     249.     172.   8%1 <
 -12   4  13     437.     580.     209.   8%1 <
 -11  -3   1      61.     273.     212.   8%1 <
 -11   5  14      49.      38.     193.   8%1 <
 -10  -2   2    2850.    4091.     286.   8%1 o
  -8  -2   1     186.    1238.     306.   8%1 o
  -6  -6  -7      15.     577.     207.   8%1 <
  -6  -2   0     800.    2626.     362.   8%1 o
  -4  -6  -8     102.     459.     244.   8%1 <
  -3  -1   0   44590.   40590.     764.   8%1 o
   1  -5  -9     471.    3768.     670.   8%1 o
   3   1   0   45970.   41340.     774.   8%1 o
   6  -4 -10    1022.     771.     313.   8%1 <
   6   2   0     852.    3508.     366.   8%1 o
   7   3   1     312.    -619.     305.   8%1 <
   8   4   2      38.     334.     229.   8%1 <
   9  -3 -10     934.    1655.     261.   8%1 o
   9   3   0      91.     442.     248.   8%1 <
   9   5   3     178.     274.     215.   8%1 <
  10   4   1    1987.    2070.     226.   8%1 o
  10   6   4     220.     -77.     162.   8%1 <
  11  -3 -11    1534.    1002.     224.   8%1 o
  11   5   2     274.     -11.     190.   8%1 <
  12  -2 -10     100.     288.     220.   8%1 <
  12   6   3     118.     339.     147.   8%1 <
  13   5   1      16.     180.     168.   8%1 <
  14  -2 -11     900.    1178.     203.   8%1 o
  14   6   2      63.      59.     134.   8%1 <
  15  -1 -10      46.     413.     194.   8%1 <
  17  -1 -11     514.     673.     178.   8%1 o
  18   0 -10     317.     373.     165.   8%1 <
  19  -1 -12      12.     -98.     160.   8%1 <
  19   1  -9     390.     530.     168.   8%1 o
  20   2  -8      94.     197.     152.   8%1 <
  21   1 -10      28.     213.     154.   8%1 <
  21   3  -7      59.     -14.     139.   8%1 <
  22   0 -12      73.     253.     140.   8%1 <
  22   2  -9     680.     382.     153.   8%1 <
  22   4  -6     196.     201.     126.   8%1 <
  23   1 -11     143.     229.     149.   8%1 <
  23   3  -8       5.     111.      42.   8%1 <
 -29  -1  15      58.      99.      97.   9%1 <
 -28   0  16      42.     114.      96.   9%1 <
 -27   1  17       2.      43.     107.   9%1 <
 -26  -4   8      53.     -34.      96.   9%1 <
 -26   2  18     257.      53.     102.   9%1 <
 -25  -3   9      26.     288.     112.   9%1 <
 -25   1  16      21.     292.     116.   9%1 <
 -24  -4   7      17.     -70.     111.   9%1 <
 -24   2  17     388.     266.     124.   9%1 <
 -23  -3   8       9.      43.     125.   9%1 <
 -23   3  18     118.     158.     117.   9%1 <
 -22  -4   6     158.     199.     116.   9%1 <
 -22  -2   9     633.     575.     148.   9%1 o
 -21  -3   7      33.     118.     143.   9%1 <
 -20  -4   5      16.     434.     138.   9%1 o
 -20  -2   8      91.     141.     148.   9%1 <
 -19  -3   6     152.     267.     154.   9%1 <
 -19  -1   9     344.     250.     162.   9%1 <
 -18  -2   7       6.     307.     167.   9%1 <
 -17  -1   8      17.      -5.     175.   9%1 <
 -16  -6  -1      12.    -111.     123.   9%1 <
 -16  -2   6      77.     134.     186.   9%1 <
 -15  -1   7    1047.     591.     205.   9%1 <
 -14  -6  -2      57.     210.     132.   9%1 <
 -14   0   8    2247.    2007.     236.   9%1 o
 -13  -5  -1      18.     151.     169.   9%1 <
 -13   1   9    5393.    4678.     259.   9%1 o
 -12   2  10     182.     -77.     225.   9%1 <
 -11  -5  -2     220.     346.     189.   9%1 <
 -11   1   8     812.     880.     267.   9%1 o
 -11   3  11    1428.    1114.     223.   9%1 o
 -10  -4  -1    1490.    1961.     217.   9%1 o
 -10   2   9    8289.    7737.     305.   9%1 o
 -10   4  12      12.     398.     230.   9%1 <
  -9   3  10     840.    1311.     255.   9%1 o
  -9   5  13      35.     387.     230.   9%1 <
  -8  -4  -2      24.    -116.     229.   9%1 <
  -8   4  11    2315.    2276.     275.   9%1 o
  -7  -3  -1     447.     961.     293.   9%1 o
  -4  -2  -1     309.     802.     434.   9%1 <
   4  -4  -9      39.    2065.     422.   9%1 o
   4   4   4      84.     811.     313.   9%1 <
   5   5   5    1432.    1608.     273.   9%1 o
   6   6   6      91.     167.     211.   9%1 <
   7  -3  -9     182.     827.     301.   9%1 <
   8  -2  -8     486.     -18.     312.   9%1 <
  11  -1  -8     832.     854.     270.   9%1 o
  13  -5 -16     157.     166.     168.   9%1 <
  13   1  -6    3439.    2515.     249.   9%1 o
  14  -4 -15       2.     575.     180.   9%1 o
  14   2  -5    5350.    5380.     247.   9%1 o
  15   1  -7    1191.     961.     208.   9%1 o
  15   3  -4     278.     745.     182.   9%1 o
  15   5  -1     165.     405.     159.   9%1 <
  16  -4 -16     412.     455.     162.   9%1 <
  16   2  -6      77.     -74.     184.   9%1 <
  16   4  -3     213.     225.     161.   9%1 <
  16   6   0      16.     410.     123.   9%1 o
  17  -3 -15     378.     452.     172.   9%1 <
  17   3  -5     775.     840.     173.   9%1 o
  17   5  -2       9.     207.     143.   9%1 <
  18  -2 -14      72.      66.     159.   9%1 <
  18   4  -4       6.      47.     146.   9%1 <
  19  -3 -16     324.    -125.     151.   9%1 <
  19  -1 -13      49.     122.     144.   9%1 <
  19   5  -3      24.     109.     127.   9%1 <
  20  -2 -15      56.     256.     155.   9%1 <
  21  -1 -14      24.      -9.     150.   9%1 <
  23  -1 -15       9.     379.     133.   9%1 <
  23   1 -12    2084.    2005.     156.   9%1 o
 -28  -2  13      15.     153.      99.  10%1 <
 -27  -3  11      37.     122.      98.  10%1 <
 -26  -4   9     238.     388.     105.  10%1 o
 -26  -2  12       2.      70.     109.  10%1 <
 -25  -3  10     129.     414.     115.  10%1 o
 -25  -1  13     370.     189.     134.  10%1 <
 -24  -2  11      91.    -136.     132.  10%1 <
 -24   0  14     540.     286.     136.  10%1 <
 -23  -3   9       7.      36.     124.  10%1 <
 -23  -1  12    1492.     940.     162.  10%1 o
 -23   1  15      12.     511.     138.  10%1 o
 -22  -2  10      37.     316.     152.  10%1 <
 -22   2  16     177.     170.     136.  10%1 <
 -21  -5   4      36.      -7.     112.  10%1 <
 -21  -1  11    1188.    1008.     170.  10%1 o
 -21   1  14       8.     253.     150.  10%1 <
 -21   3  17      41.    -306.     134.  10%1 <
 -20   0  12      40.     159.     152.  10%1 <
 -20   2  15     266.     249.     149.  10%1 <
 -20   4  18      65.     112.     126.  10%1 <
 -19  -5   3      53.     192.     120.  10%1 <
 -19   1  13      95.     204.     156.  10%1 <
 -19   3  16     275.     250.     151.  10%1 <
 -18  -4   4       2.     -28.     150.  10%1 <
 -18   2  14      71.     218.     158.  10%1 <
 -18   4  17     199.     128.     144.  10%1 <
 -17  -5   2      20.     238.     146.  10%1 <
 -17   3  15     383.     535.     173.  10%1 o
 -16  -4   3      30.     320.     167.  10%1 <
 -15  -3   4     220.      58.     177.  10%1 <
 -14  -2   5    4374.    5406.     258.  10%1 o
 -13  -3   3      44.     384.     204.  10%1 <
 -13  -1   6    3514.    2251.     258.  10%1 o
 -12  -2   4   14491.   17302.     346.  10%1 o
 -11  -1   5    6113.    8204.     318.  10%1 o
 -10  -6  -4     185.     352.     167.  10%1 <
 -10   0   6   13627.   12216.     353.  10%1 o
  -9   1   7    1640.    1485.     305.  10%1 o
  -8   2   8     612.     164.     316.  10%1 <
  -8   4  11    1682.    2276.     275.  10%1 o
  -7  -5  -4    1380.    3086.     259.  10%1 o
  -7   5  12      57.     478.     282.  10%1 <
  -6  -4  -3    1363.     906.     274.  10%1 o
  -1  -1  -1    5934.   11410.    1171.  10%1 o
   0  -6 -10     210.     546.     413.  10%1 <
   1   1   1    4905.    9126.    1173.  10%1 o
   2   2   2    3750.    3692.     614.  10%1 o
   3   5   6     206.     783.     323.  10%1 <
   4  -4  -9     108.    2065.     422.  10%1 o
   4   6   7     247.     692.     248.  10%1 <
   9  -1  -7     472.     809.     300.  10%1 <
  10   0  -6   13300.   11690.     350.  10%1 o
  11  -5 -15      19.     172.     185.  10%1 <
  11   1  -5    6744.    6705.     319.  10%1 o
  11   3  -2     846.    1081.     233.  10%1 o
  12  -4 -14      76.      99.     207.  10%1 <
  12   2  -4   15038.   12836.     331.  10%1 o
  12   4  -1      25.     234.     194.  10%1 <
  12   6   2     136.     263.     153.  10%1 <
  13   3  -3     173.     786.     199.  10%1 o
  13   5   0      91.     461.     178.  10%1 <
  14  -4 -15      14.     575.     180.  10%1 o
  14   6   1      26.     169.     138.  10%1 <
  15  -3 -14      14.     -95.     186.  10%1 <
  16  -2 -13      42.     178.     175.  10%1 <
  17  -1 -12     134.     457.     169.  10%1 <
  18   2  -8    1494.     705.     185.  10%1 o
  19   1 -10    1015.     -15.     168.  10%1 <
  19   3  -7      18.     205.     154.  10%1 <
  20   0 -12      16.      35.     150.  10%1 <
  20   2  -9      63.     396.     157.  10%1 <
  20   4  -6      33.     229.     140.  10%1 <
  21   1 -11    1291.    1246.     157.  10%1 o
  21   3  -8      34.      33.     143.  10%1 <
  22  -2 -17     267.      33.     134.  10%1 <
  22   2 -10      20.     413.     143.  10%1 <
  22   4  -7      91.     351.     127.  10%1 <
  23  -1 -16     171.     209.     128.  10%1 <
 -28  -2  14     278.      19.     106.  11%1 <
 -27  -3  12     278.     103.     110.  11%1 <
 -27  -1  15       2.     228.     112.  11%1 <
 -26  -2  13     142.      60.     120.  11%1 <
 -26   0  16      76.     228.     119.  11%1 <
 -25  -1  14     111.     -32.     128.  11%1 <
 -25   1  17       6.     181.     114.  11%1 <
 -24  -2  12      16.     236.     135.  11%1 <
 -24   2  18      22.     273.     122.  11%1 <
 -23  -5   6       5.      24.     107.  11%1 <
 -23  -1  13     103.     289.     149.  11%1 <
 -23   1  16     268.    -221.     140.  11%1 <
 -23   3  19      13.      99.     116.  11%1 <
 -22  -4   7     175.     365.     130.  11%1 <
 -22   2  17     374.     441.     143.  11%1 o
 -21  -5   5      54.     135.     116.  11%1 <
 -21  -3   8      85.     342.     150.  11%1 <
 -21   3  18      19.    -123.     135.  11%1 <
 -20  -4   6     146.      68.     144.  11%1 <
 -19  -3   7      45.      43.     157.  11%1 <
 -18  -2   8    2102.     759.     182.  11%1 o
 -17  -1   9    5366.    3174.     215.  11%1 o
 -16  -6   0      39.     245.     125.  11%1 <
 -16   0  10     895.     511.     193.  11%1 <
 -15  -5   1      55.     358.     158.  11%1 <
 -15   1  11      67.    -267.     197.  11%1 <
 -15   3  14      44.     327.     187.  11%1 <
 -14  -6  -1      11.     -26.     143.  11%1 <
 -14   2  12     885.     519.     192.  11%1 <
 -14   4  15      21.      -8.     183.  11%1 <
 -13  -5   0     584.     691.     182.  11%1 o
 -13   3  13      55.     103.     207.  11%1 <
 -13   5  16     284.     140.     171.  11%1 <
 -12  -4   1     395.    1157.     198.  11%1 o
 -11  -3   2    1640.     844.     237.  11%1 o
 -10  -2   3   13345.   17283.     375.  11%1 o
  -9  -1   4   23100.   21470.     418.  11%1 o
  -8  -6  -5      87.     114.     191.  11%1 <
  -7   1   6    2336.    1351.     396.  11%1 o
  -6   2   7    1020.    1845.     392.  11%1 o
  -5   5  11     791.     944.     373.  11%1 <
  -3  -3  -3   43730.   42145.     576.  11%1 o
  -2  -2  -2    4466.    4335.     621.  11%1 o
  -1  -1  -1   10642.   11410.    1171.  11%1 o
   3   5   6     404.     783.     323.  11%1 <
   9   3  -1      32.     126.     259.  11%1 <
  10  -4 -13     197.     734.     230.  11%1 o
  10   4   0    1946.     646.     220.  11%1 <
  10   6   3     351.    -137.     174.  11%1 <
  11  -3 -12    5909.    4233.     256.  11%1 o
  11   5   1      74.      61.     190.  11%1 <
  12  -2 -11    1363.    1341.     234.  11%1 o
  13  -1 -10     238.     535.     232.  11%1 <
  15   1  -8    5032.    4133.     244.  11%1 o
  15   3  -5     241.     117.     182.  11%1 <
  16  -4 -17      50.     320.     156.  11%1 <
  16   2  -7    1634.    1623.     208.  11%1 o
  16   4  -4       6.     124.     165.  11%1 <
  16   6  -1      37.      54.     126.  11%1 <
  17  -3 -16      86.     -89.     178.  11%1 <
  17   3  -6      25.     446.     170.  11%1 <
  17   5  -3      78.     171.     150.  11%1 <
  18  -2 -15     242.     452.     164.  11%1 <
  18   4  -5     466.     355.     155.  11%1 <
  19  -3 -17     500.     241.     148.  11%1 <
  19  -1 -14      70.     -99.     156.  11%1 <
  20  -2 -16     658.     760.     160.  11%1 o
  21  -1 -15     355.     155.     147.  11%1 <
  21   1 -12     828.     951.     160.  11%1 o
  22   0 -14     107.      91.     145.  11%1 <
  22   2 -11    1684.    1742.     168.  11%1 o
  23   1 -13     202.    1678.     145.  11%1 o
 -28  -2  15      76.      54.     116.  12%1 <
 -28   0  18      10.      74.     106.  12%1 <
 -27  -3  13      18.     116.     109.  12%1 <
 -27  -1  16      42.      26.     120.  12%1 <
 -27   1  19      19.     222.     106.  12%1 <
 -26  -2  14      35.      93.     118.  12%1 <
 -25  -1  15     146.     289.     128.  12%1 <
 -25   1  18      23.    -163.     117.  12%1 <
 -24  -4   9      55.    -121.     117.  12%1 <
 -24   0  16     230.     144.     139.  12%1 <
 -24   2  19       9.     336.     121.  12%1 <
 -23  -5   7     187.      66.     112.  12%1 <
 -23  -3  10      31.     -45.     137.  12%1 <
 -22  -4   8       4.     -78.     134.  12%1 <
 -22  -2  11    1785.    1475.     171.  12%1 o
 -21  -3   9      11.    -277.     147.  12%1 <
 -21  -1  12     794.     515.     170.  12%1 o
 -20  -2  10    2768.    2208.     187.  12%1 o
 -19  -1  11     652.    1187.     180.  12%1 o
 -19   1  14      48.      65.     156.  12%1 <
 -19   3  17     635.      52.     151.  12%1 <
 -18  -6   2      10.     174.     117.  12%1 <
 -18   0  12     285.    1093.     189.  12%1 o
 -18   2  15     415.     391.     168.  12%1 <
 -18   4  18      37.     -52.     147.  12%1 <
 -17  -5   3     208.     187.     155.  12%1 <
 -17   3  16     273.     509.     180.  12%1 <
 -16  -4   4       6.     321.     172.  12%1 <
 -15  -3   5     116.       3.     193.  12%1 <
 -14  -2   6     390.     810.     234.  12%1 o
 -13  -1   7     880.    3121.     285.  12%1 o
 -12  -6  -2      87.     247.     158.  12%1 <
 -12   0   8   14489.   14936.     347.  12%1 o
 -12   2  11     594.    1166.     236.  12%1 o
 -11  -5  -1     351.     400.     200.  12%1 <
 -11   3  12    5638.    4091.     253.  12%1 o
 -11   5  15      29.     342.     192.  12%1 <
 -10  -4   0    2502.    2047.     226.  12%1 o
  -9  -3   1      56.     700.     276.  12%1 <
  -8  -2   2    5444.    3069.     334.  12%1 o
  -7  -1   3   63977.   42698.     548.  12%1 o
  -6  -6  -6     166.     343.     221.  12%1 <
  -6   0   4   34536.   47726.     658.  12%1 o
  -5   3   8     368.    -324.     402.  12%1 <
   2   6   8     542.     727.     311.  12%1 <
   5  -1  -5  127580.  106588.     751.  12%1 o
   6  -6 -14      22.     233.     263.  12%1 <
   6   0  -4   34636.   55683.     653.  12%1 o
   7  -5 -13     108.     160.     272.  12%1 <
   7   3   0    6858.    9756.     356.  12%1 o
   8  -4 -12     315.     811.     264.  12%1 o
   8   4   1    3101.    2364.     251.  12%1 o
   8   6   4      99.     339.     198.  12%1 <
   9  -3 -11     405.    1387.     268.  12%1 o
  10  -2 -10    1055.    3449.     293.  12%1 o
  11  -1  -9    2323.    5299.     304.  12%1 o
  12   0  -8   13329.   15254.     345.  12%1 o
  12   2  -5    2994.    2968.     270.  12%1 o
  13  -5 -17     143.     325.     164.  12%1 <
  13   1  -7     794.    2704.     267.  12%1 o
  13   3  -4     487.     689.     209.  12%1 o
  13   5  -1      36.     -13.     186.  12%1 <
  14  -4 -16     761.     792.     184.  12%1 o
  14   4  -3     786.     529.     183.  12%1 <
  14   6   0     119.     156.     146.  12%1 <
  15  -3 -15    6166.    5117.     245.  12%1 o
  16  -2 -14     257.     671.     188.  12%1 o
  17  -1 -13    2313.    2739.     198.  12%1 o
  17   1 -10     337.     569.     195.  12%1 <
  18   0 -12     361.    1147.     186.  12%1 o
  18   2  -9    1213.     393.     183.  12%1 <
  18   4  -6      74.     326.     158.  12%1 <
  19  -3 -18      19.     299.     145.  12%1 <
  19   3  -8      54.     583.     160.  12%1 o
  19   5  -5     540.     508.     135.  12%1 o
  20  -2 -17     215.     209.     151.  12%1 <
  20   4  -7     154.     185.     142.  12%1 <
  21  -1 -16      48.      38.     155.  12%1 <
  22  -2 -18     844.     282.      78.  12%1 o
  22   2 -12     663.    2145.     156.  12%1 o
  23  -1 -17      11.      15.     137.  12%1 <
 -28  -2  16     116.     129.     108.  13%1 <
 -27  -3  14     289.     165.     116.  13%1 <
 -27  -1  17      21.      49.     120.  13%1 <
 -26   0  18     246.     273.     117.  13%1 <
 -24  -4  10     217.     -80.     118.  13%1 <
 -24  -2  13     398.     157.     141.  13%1 <
 -23  -5   8      10.      73.     106.  13%1 <
 -23  -3  11     432.    -109.     131.  13%1 <
 -23  -1  14     848.     766.     152.  13%1 o
 -22  -2  12     592.     343.     164.  13%1 <
 -22   2  18     655.     261.     146.  13%1 <
 -21  -1  13     334.     121.     153.  13%1 <
 -21   1  16     283.     379.     158.  13%1 <
 -21   3  19     226.     322.     134.  13%1 <
 -20   2  17      81.     444.     158.  13%1 <
 -19  -5   5     764.     666.     144.  13%1 o
 -18  -4   6      59.     149.     161.  13%1 <
 -18  -2   9    1282.     884.     180.  13%1 o
 -17  -3   7     483.     633.     173.  13%1 o
 -17  -1  10     468.     485.     198.  13%1 <
 -16  -2   8    1247.     815.     197.  13%1 o
 -16   2  14     318.     525.     182.  13%1 <
 -16   4  17     334.     634.     171.  13%1 o
 -15   1  12    2077.    2030.     220.  13%1 o
 -15   3  15    6568.    6074.     251.  13%1 o
 -14  -6   0     305.     158.     149.  13%1 <
 -13  -5   1      83.     256.     185.  13%1 <
 -12  -4   2      36.     162.     201.  13%1 <
 -12  -2   5    1587.    2470.     265.  13%1 o
 -11  -1   6   32186.   28822.     419.  13%1 o
 -10  -6  -3     416.     665.     188.  13%1 o
 -10   2  10    1486.    4141.     297.  13%1 o
 -10   4  13      56.     322.     239.  13%1 <
  -9  -5  -2    1588.    1855.     244.  13%1 o
  -8  -4  -1    2925.    2158.     261.  13%1 o
  -7  -3   0    7778.   11081.     372.  13%1 o
  -6  -2   1    6414.   10925.     408.  13%1 o
  -5   1   5  128560.  110784.     773.  13%1 o
  -4  -6  -7     210.     -72.     258.  13%1 <
  -3  -5  -6     264.     924.     334.  13%1 <
   1   3   4    3953.    4511.     642.  13%1 o
   1   5   7    2886.    3597.     438.  13%1 o
   4  -2  -6    4292.    5558.     512.  13%1 o
   6   2  -1    9710.   11035.     418.  13%1 o
   6   4   2    3586.    3654.     305.  13%1 o
   6   6   5     621.     936.     244.  13%1 o
   9  -1  -8    1193.     993.     322.  13%1 o
  10   2  -4    1217.    3688.     307.  13%1 o
  11  -5 -16     127.     263.     185.  13%1 <
  11   3  -3     159.     459.     241.  13%1 <
  11   5   0     247.     723.     210.  13%1 o
  12  -4 -15      33.    -104.     206.  13%1 <
  13  -3 -14     290.     685.     222.  13%1 o
  14  -2 -13      30.     316.     208.  13%1 <
  14   0 -10     226.     -61.     233.  13%1 <
  15   1  -9    6408.    2544.     247.  13%1 o
  15   3  -6      80.     -66.     189.  13%1 <
  15   5  -3      73.     356.     178.  13%1 <
  16  -4 -18    1366.     797.     170.  13%1 o
  16   2  -8    1332.     587.     210.  13%1 <
  16   4  -5      30.     191.     174.  13%1 <
  16   6  -2      54.     149.     141.  13%1 <
  17  -3 -17    1106.     688.     177.  13%1 o
  18  -2 -16     242.     246.     180.  13%1 <
  19  -1 -15      37.     -52.     163.  13%1 <
  19   1 -12       9.     392.     167.  13%1 <
  20   0 -14      74.    -183.     160.  13%1 <
  20   2 -11     627.    1166.     170.  13%1 o
  20   4  -8      44.      20.     143.  13%1 <
  21   3 -10      96.     347.     150.  13%1 <
  23  -1 -18      72.     560.     117.  13%1 o
 -28  -2  17      55.     235.     111.  14%1 <
 -27  -1  18     139.     352.     114.  14%1 o
 -26  -4  12      14.     200.     107.  14%1 <
 -25  -3  13      37.      50.     118.  14%1 <
 -24  -4  11      22.     150.     120.  14%1 <
 -24  -2  14      63.     -28.     140.  14%1 <
 -24   2  20      35.      33.     120.  14%1 <
 -23  -3  12     219.     255.     138.  14%1 <
 -23  -1  15      16.     227.     147.  14%1 <
 -23   1  18      27.     212.     131.  14%1 <
 -22   0  16      16.     209.     146.  14%1 <
 -22   2  19     258.      88.     141.  14%1 <
 -21  -5   7       2.       4.     122.  14%1 <
 -20  -4   8      29.     364.     151.  14%1 <
 -20  -2  11     729.     860.     179.  14%1 o
 -19  -3   9     298.     455.     163.  14%1 <
 -19  -1  12       6.     234.     171.  14%1 <
 -19   1  15      47.     108.     164.  14%1 <
 -19   3  18      72.     -86.     149.  14%1 <
 -18  -2  10    1471.    1674.     194.  14%1 o
 -18   2  16     374.      77.     173.  14%1 <
 -18   4  19      34.    -114.     146.  14%1 <
 -16  -6   2      41.     258.     143.  14%1 <
 -16  -4   5      58.    -184.     166.  14%1 <
 -15  -5   3     127.     259.     172.  14%1 <
 -15  -3   6     135.      92.     189.  14%1 <
 -14  -2   7    1993.    3528.     240.  14%1 o
 -14   0  10     351.     204.     232.  14%1 <
 -14   2  13      49.     519.     200.  14%1 <
 -13   1  11    3422.    3740.     253.  14%1 o
 -13   3  14     369.     480.     218.  14%1 <
 -13   5  17     412.     202.     176.  14%1 <
 -12  -6  -1     128.     296.     174.  14%1 <
 -11  -5   0     399.    1339.     218.  14%1 o
 -10  -2   4    1333.    3343.     309.  14%1 o
  -9  -1   5    1746.    2560.     354.  14%1 o
  -9   1   8    1043.    1195.     321.  14%1 o
  -9   5  14     129.     -59.     227.  14%1 <
  -8  -6  -4      90.     732.     206.  14%1 o
  -7  -5  -3    4149.    3996.     286.  14%1 o
  -6  -4  -2    4077.    4888.     317.  14%1 o
  -5  -1   2   37730.   32530.     628.  14%1 o
  -4   2   6    5274.    6139.     520.  14%1 o
  -4   4   9      97.    1510.     425.  14%1 o
   3  -3  -7    8374.    8424.     581.  14%1 o
   5   3   1    3105.    3943.     395.  14%1 o
   5   5   4     714.     815.     289.  14%1 <
   7  -3 -10     781.     383.     313.  14%1 <
   8  -2  -9   17363.   14989.     388.  14%1 o
   9   1  -5    2371.    2106.     353.  14%1 o
   9   3  -2     171.     243.     290.  14%1 <
   9   5   1    1893.    1278.     244.  14%1 o
  11  -3 -13      38.     276.     229.  14%1 <
  12  -2 -12    5128.    4192.     258.  14%1 o
  13  -1 -11    3918.    3187.     258.  14%1 o
  13   1  -8   10429.   13758.     334.  14%1 o
  13   3  -5    3305.    2482.     225.  14%1 o
  13   5  -2     379.     532.     192.  14%1 <
  14   2  -7    1617.    3221.     239.  14%1 o
  14   4  -4     174.    1275.     194.  14%1 o
  14   6  -1     419.      -7.     153.  14%1 <
  15  -3 -16     441.     859.     209.  14%1 o
  16  -2 -15    3033.    1130.     187.  14%1 o
  16   0 -12    1840.    1778.     198.  14%1 o
  17  -1 -14      80.     478.     180.  14%1 <
  17   1 -11     690.     504.     177.  14%1 <
  17   3  -8      93.       1.     183.  14%1 <
  17   5  -5     256.     176.     164.  14%1 <
  18   2 -10    1296.    1342.     192.  14%1 o
  18   4  -7      70.     144.     153.  14%1 <
  19  -3 -19       7.     299.      75.  14%1 o
  20  -2 -18      83.     156.     150.  14%1 <
  21  -1 -17     652.     303.     153.  14%1 <
  21   1 -14     190.     350.     153.  14%1 <
  21   3 -11     366.     370.     147.  14%1 <
 -26  -2  18     645.     393.     125.  17%1 o
 -25  -3  16     310.      68.     113.  17%1 <
 -25  -1  19      40.     168.     124.  17%1 <
 -24  -4  13      52.     311.     124.  17%1 <
 -23  -5  11       3.     -63.     111.  17%1 <
 -23  -3  14      24.     229.     132.  17%1 <
 -23  -1  17      74.     179.     140.  17%1 <
 -23   1  20    1084.     594.     128.  17%1 o
 -22  -2  15    1884.    1926.     173.  17%1 o
 -22   0  18    1051.     807.     146.  17%1 o
 -22   2  21     544.     328.     122.  17%1 <
 -21  -5   9      63.     551.     133.  17%1 o
 -20  -4  10     127.     278.     148.  17%1 <
 -20  -2  13     853.    1292.     181.  17%1 o
 -19  -3  11      91.     482.     172.  17%1 <
 -19  -1  14      23.     227.     165.  17%1 <
 -19   1  17     265.     423.     156.  17%1 <
 -19   3  20       2.     117.     137.  17%1 <
 -18  -6   5     714.     567.     138.  17%1 o
 -17  -5   6     653.     921.     169.  17%1 o
 -17  -3   9    1156.    4052.     205.  17%1 o
 -16  -4   7     103.     343.     173.  17%1 <
 -16  -2  10      94.     375.     192.  17%1 <
 -16   2  16      38.     435.     179.  17%1 <
 -16   4  19     164.     284.     154.  17%1 <
 -15   1  14     340.    1039.     185.  17%1 o
 -14  -6   2      48.     165.     164.  17%1 <
 -14  -4   5     370.    2339.     203.  17%1 o
 -13  -3   6     306.      11.     211.  17%1 <
 -13  -1   9   12796.   11869.     309.  17%1 o
 -13   5  18    1267.     904.     175.  17%1 o
 -12   0  10    9811.   14042.     327.  17%1 o
 -12   2  13     677.     478.     224.  17%1 <
 -12   4  16      54.     114.     193.  17%1 <
 -11  -5   1     174.     254.     218.  17%1 <
 -10  -4   2    2207.    2493.     238.  17%1 o
 -10  -2   5   52370.   41307.     464.  17%1 o
  -9   1   9    2265.    2387.     317.  17%1 o
  -9   3  12     598.     922.     258.  17%1 o
  -8  -6  -3    1403.     916.     219.  17%1 o
  -7  -3   1   43029.   38482.     474.  17%1 o
  -6   2   8    1009.    4089.     398.  17%1 o
  -6   4  11    1226.    2972.     329.  17%1 o
  -4  -4  -3    5030.    8369.     371.  17%1 o
  -3   1   4  173050.  169488.    1008.  17%1 o
  -3   5  10    5156.    5252.     627.  17%1 o
  -2  -6  -8     682.    1062.     314.  17%1 o
   0   6   9    1604.    1770.     423.  17%1 o
   5  -3  -9    8613.    8574.     409.  17%1 o
   6   6   4     366.     917.     246.  17%1 o
   7  -5 -14     191.     721.     254.  17%1 <
   9  -1  -9    2158.    3899.     316.  17%1 o
   9   1  -6     126.    1634.     335.  17%1 o
   9   3  -3     393.    1299.     294.  17%1 o
   9   5   0   11084.   12967.     319.  17%1 o
  11  -3 -14    6179.    4324.     255.  17%1 o
  12   0 -10    9926.   16254.     333.  17%1 o
  12   2  -7   13435.    8221.     308.  17%1 o
  12   4  -4     445.     769.     213.  17%1 o
  12   6  -1     645.     514.     183.  17%1 <
  14  -2 -15      99.    -147.     192.  17%1 <
  15  -1 -14     256.     713.     195.  17%1 o
  15   1 -11      70.     344.     203.  17%1 <
  15   3  -8       9.     278.     198.  17%1 <
  15   5  -5     148.     211.     186.  17%1 <
  17  -3 -19     196.     372.     152.  17%1 <
  17  -1 -16    1183.     328.     176.  17%1 <
  18   2 -12      39.     121.     173.  17%1 <
  18   4  -9     180.     177.     159.  17%1 <
  20   2 -14    1215.     942.     165.  17%1 o
  21  -1 -19     441.    1000.     136.  17%1 o
  21   1 -16     152.    1004.     134.  17%1 o
 -24  -4  15     132.     204.     113.  19%1 <
 -24  -2  18      62.      93.     122.  19%1 <
 -23  -3  16      97.      -2.     131.  19%1 <
 -23  -1  19     451.      38.     124.  19%1 <
 -23   1  22      23.       0.     109.  19%1 <
 -22  -4  13      66.     -15.     121.  19%1 <
 -21  -5  11       4.    -108.     128.  19%1 <
 -21  -3  14      15.      -2.     154.  19%1 <
 -21  -1  17     628.     113.     140.  19%1 <
 -21   1  20     649.     263.     135.  19%1 <
 -19  -5   9      16.    -188.     138.  19%1 <
 -19  -3  12    2362.    2183.     181.  19%1 o
 -19   3  21      23.    -195.     124.  19%1 <
 -18  -4  10     216.     240.     158.  19%1 <
 -18  -2  13     684.     531.     171.  19%1 o
 -18   0  16     464.     303.     154.  19%1 <
 -18   2  19     508.     578.     151.  19%1 o
 -16  -6   5     129.     114.     145.  19%1 <
 -16  -4   8     114.     283.     170.  19%1 <
 -16  -2  11     312.     620.     192.  19%1 o
 -16   0  14     432.     480.     181.  19%1 <
 -16   2  17      30.     352.     172.  19%1 <
 -16   4  20     162.     -74.     142.  19%1 <
 -15  -3   9    2623.    1993.     207.  19%1 o
 -15  -1  12    3359.    2544.     209.  19%1 o
 -15   1  15    2158.    1625.     188.  19%1 o
 -14  -6   3    1435.    1962.     170.  19%1 o
 -13  -5   4      85.     378.     182.  19%1 <
 -13  -3   7     665.    1181.     214.  19%1 o
 -13  -1  10     261.     577.     238.  19%1 <
 -13   1  13     212.    -184.     199.  19%1 <
 -13   3  16    1449.     750.     206.  19%1 o
 -11  -5   2      29.     775.     211.  19%1 o
 -11   5  17     444.     464.     179.  19%1 <
 -10  -2   6   11864.   21329.     377.  19%1 o
 -10   2  12     859.    1457.     243.  19%1 o
  -8  -4   1    2547.    2504.     260.  19%1 o
  -8  -2   4    7951.    7633.     349.  19%1 o
  -8   2  10     133.     945.     300.  19%1 o
  -8   4  13    3272.     712.     256.  19%1 <
  -6  -6  -4     601.    1295.     237.  19%1 o
  -5  -1   3  318380.  288870.    1041.  19%1 o
  -5   1   6   28384.   23168.     540.  19%1 o
  -3   5  10    4181.    5252.     627.  19%1 o
   2   6   7     863.    1583.     310.  19%1 o
   5  -1  -6   26775.   26414.     535.  19%1 o
   5   1  -3  334910.  265690.    1009.  19%1 o
   5   3   0    7607.    7555.     402.  19%1 o
   7  -3 -11     131.     218.     286.  19%1 <
   7   5   1    8530.   10615.     312.  19%1 o
   7   7   4     137.     568.     175.  19%1 o
   9  -5 -16     174.     463.     200.  19%1 <
   9   7   2     311.     173.     164.  19%1 <
  10   2  -6   12975.   30242.     412.  19%1 o
  10   4  -3    3262.    2217.     232.  19%1 o
  11  -5 -18     501.     328.     135.  19%1 <
  12  -2 -14      64.     216.     204.  19%1 <
  12   2  -8   34902.   28482.     389.  19%1 o
  12   4  -5    2243.    1038.     206.  19%1 o
  12   6  -2    2128.    1762.     192.  19%1 o
  14  -4 -19      17.     128.     146.  19%1 <
  14  -2 -16    1130.     428.     184.  19%1 <
  14   6  -4     344.     882.     167.  19%1 o
  15  -1 -15    2279.    1707.     196.  19%1 o
  15   1 -12    3428.    2595.     209.  19%1 o
  15   3  -9    3361.    3318.     212.  19%1 o
  15   5  -6    1270.    1384.     185.  19%1 o
  17  -1 -17      24.     105.     160.  19%1 <
  17   1 -14      58.     148.     174.  19%1 <
  17   3 -11    3919.    4749.     214.  19%1 o
  17   5  -8     179.     463.     160.  19%1 <
  19  -1 -19     252.     336.     144.  19%1 <
  19   1 -16      33.     274.     157.  19%1 <
  19   3 -13    1395.    3483.     194.  19%1 o
  20   0 -18     451.     632.     148.  19%1 o
  20   2 -15      93.     949.     109.  19%1 o
 -24  -4  16     245.     197.     115.  20%1 <
 -24  -2  19       7.     -12.     114.  20%1 <
 -23  -3  17      21.      79.     117.  20%1 <
 -23  -1  20     476.     172.     123.  20%1 <
 -21  -5  12     135.     162.     123.  20%1 <
 -21  -3  15    1799.    1606.     154.  20%1 o
 -21  -1  18      24.     197.     129.  20%1 <
 -21   1  21     121.      69.     121.  20%1 <
 -19  -5  10     320.     590.     139.  20%1 o
 -19  -3  13     821.    2070.     186.  20%1 o
 -19  -1  16      42.     108.     144.  20%1 <
 -19   1  19      68.     242.     138.  20%1 <
 -18  -2  14     247.     328.     162.  20%1 <
 -18   2  20      13.     -33.     136.  20%1 <
 -17  -5   8     231.     809.     156.  20%1 o
 -16  -4   9     309.     104.     171.  20%1 <
 -16  -2  12     576.     886.     181.  20%1 o
 -16   2  18      67.      39.     158.  20%1 <
 -14  -4   7    1145.    1434.     187.  20%1 o
 -14  -2  10     953.    2117.     221.  20%1 o
 -14   2  16    1134.     852.     181.  20%1 o
 -14   4  19       3.     139.     148.  20%1 <
 -12  -6   2     438.     446.     172.  20%1 <
 -12  -4   5     437.     795.     198.  20%1 o
 -11  -1   9    4654.    2888.     273.  20%1 o
 -11   1  12     228.     406.     222.  20%1 <
 -10  -6   0     608.     521.     196.  20%1 <
  -9  -3   4    2362.    1430.     268.  20%1 o
  -9  -1   7    1712.    1072.     313.  20%1 o
  -9   1  10    3039.    2281.     288.  20%1 o
  -9   3  13     750.     484.     233.  20%1 <
  -8  -6  -2      97.     233.     215.  20%1 <
  -7  -3   2    7216.   11105.     352.  20%1 o
  -7  -1   5  121120.  114610.     704.  20%1 o
  -7   3  11     772.     938.     282.  20%1 o
  -7   5  14      77.     685.     246.  20%1 <
  -5  -3   0    9245.    7862.     396.  20%1 o
  -3  -5  -5     191.     634.     320.  20%1 <
  -1  -5  -7    3676.    4430.     432.  20%1 o
   2   6   7    1183.    1583.     310.  20%1 o
   4  -2  -7   15148.   18527.     513.  20%1 o
   4   6   5     236.     343.     257.  20%1 <
   8  -4 -14     240.     362.     239.  20%1 <
   9   1  -7    1696.    1776.     318.  20%1 o
   9   3  -4    2223.    1865.     277.  20%1 o
   9   5  -1    1176.    2169.     244.  20%1 o
  10  -4 -16     337.     491.     194.  20%1 <
  11  -1 -12     264.     265.     218.  20%1 <
  11   1  -9    4678.    2561.     277.  20%1 o
  11   3  -6    3026.    3291.     246.  20%1 o
  11   5  -3    1015.    1098.     207.  20%1 o
  11   7   0      13.     186.     147.  20%1 <
  12  -4 -18     135.     444.     168.  20%1 <
  13  -1 -14      14.     297.     198.  20%1 <
  13   1 -11    4493.    4167.     238.  20%1 o
  13   3  -8     114.     191.     201.  20%1 <
  13   5  -5     315.     171.     182.  20%1 <
  15  -1 -16     646.     822.     176.  20%1 o
  15   1 -13      71.     245.     180.  20%1 <
  15   3 -10    2176.    1439.     194.  20%1 o
  15   5  -7     184.     688.     174.  20%1 o
  17  -1 -18     607.     291.     162.  20%1 <
  17   1 -15     255.     169.     162.  20%1 <
  17   3 -12    2434.    2460.     188.  20%1 o
  17   5  -9    1273.     946.     160.  20%1 o
  18   2 -14     270.      32.     166.  20%1 <
  18   4 -11     560.     285.     162.  20%1 <
  19  -1 -20     721.    1021.     116.  20%1 o
  19   1 -17     404.     389.     147.  20%1 <
 -23  -3  18     164.     173.     110.  22%1 <
 -23  -1  21     145.     109.     107.  22%1 <
 -22  -4  16     237.       1.     108.  22%1 <
 -22  -2  19     372.     352.     116.  22%1 o
 -22   0  22     985.     520.     112.  22%1 o
 -21  -5  13      51.     191.     114.  22%1 <
 -21  -1  19     397.     101.     129.  22%1 <
 -21   1  22     157.      81.     112.  22%1 <
 -20  -4  14     252.      18.     129.  22%1 <
 -20  -2  17     129.     477.     138.  22%1 o
 -20   0  20     235.     273.     127.  22%1 <
 -19   1  20     679.     458.     132.  22%1 o
 -18  -6   9     227.     145.     114.  22%1 <
 -18  -4  12     339.     -30.     149.  22%1 <
 -18  -2  15     226.     109.     153.  22%1 <
 -18   0  18     159.     274.     141.  22%1 <
 -17   3  21      77.     203.     130.  22%1 <
 -16  -6   7     439.     170.     128.  22%1 <
 -16  -4  10     979.     749.     168.  22%1 o
 -16  -2  13     511.     128.     163.  22%1 <
 -16   0  16    4231.    3092.     181.  22%1 o
 -16   2  19     284.     236.     144.  22%1 <
 -15   3  19    1163.     571.     154.  22%1 o
 -14  -6   5      92.     -75.     144.  22%1 <
 -14  -4   8     152.     543.     160.  22%1 o
 -14  -2  11    2868.    2383.     197.  22%1 o
 -14   0  14    4053.    3262.     205.  22%1 o
 -14   2  17    1143.    1009.     174.  22%1 o
 -12  -6   3     910.     276.     163.  22%1 <
 -12  -4   6    1232.      81.     184.  22%1 <
 -12  -2   9    3832.    4454.     250.  22%1 o
 -12   0  12    3709.    3625.     231.  22%1 o
 -12   2  15    3430.    4351.     222.  22%1 o
 -11   5  18     747.     281.     157.  22%1 <
 -10  -6   1     642.     125.     177.  22%1 <
 -10  -4   4    3184.    1901.     222.  22%1 o
 -10  -2   7    5340.    2754.     264.  22%1 o
 -10   0  10    2486.    2588.     264.  22%1 o
 -10   2  13     718.    1243.     216.  22%1 o
  -9   5  16     100.      -8.     194.  22%1 <
  -8  -6  -1    4273.    2903.     224.  22%1 o
  -8  -4   2     711.     840.     236.  22%1 o
  -8  -2   5    5873.    6599.     321.  22%1 o
  -8   0   8   17117.   19877.     392.  22%1 o
  -8   2  11   10434.    6728.     303.  22%1 o
  -7   5  14     175.     685.     246.  22%1 <
  -6  -4   0    1098.    1074.     267.  22%1 o
  -6  -2   3   35630.   40397.     483.  22%1 o
  -6   0   6   14559.   28434.     502.  22%1 o
  -4  -4  -2   12543.    9567.     354.  22%1 o
  -4  -2   1    8638.    8898.     461.  22%1 o
  -4   0   4   31602.   16786.     626.  22%1 o
  -2  -4  -4   18075.   19290.     451.  22%1 o
  -2  -2  -1   79666.   59029.     703.  22%1 o
  -2   0   2   32031.  109990.    1257.  22%1 o
   0  -2  -3   58990.   63102.    1223.  22%1 o
   2  -2  -5   21793.   28157.     803.  22%1 o
   2   0  -2   32669.  113440.    1286.  22%1 o
   4   0  -4   36653.   17455.     627.  22%1 o
   5   5   2    3228.    2780.     266.  22%1 o
   6   0  -6   14719.   30227.     513.  22%1 o
   7   5   0    1880.    1241.     240.  22%1 o
   8   0  -8   19494.   20338.     382.  22%1 o
   9  -5 -17     100.      -4.     182.  22%1 <
   9   5  -2    8775.    9262.     267.  22%1 o
  11   3  -7    1136.     -97.     209.  22%1 <
  11   5  -4     696.     521.     184.  22%1 <
  11   7  -1     150.     214.     145.  22%1 <
  13  -3 -18    1246.     987.     175.  22%1 o
  13  -1 -15      19.       3.     175.  22%1 <
  13   1 -12      13.      98.     186.  22%1 <
  13   3  -9    6991.    6082.     225.  22%1 o
  13   5  -6     352.     403.     169.  22%1 <
  15  -3 -20      15.     203.     135.  22%1 <
  15  -1 -17     608.     750.     168.  22%1 o
  15   1 -14     112.     546.     162.  22%1 o
  15   3 -11     107.     398.     171.  22%1 <
  15   5  -8    1041.    1043.     167.  22%1 o
  17  -1 -19     197.     286.     142.  22%1 <
  17   1 -16    1353.     392.     153.  22%1 <
  17   3 -13    1044.    1280.     176.  22%1 o
  17   5 -10    1410.     905.     159.  22%1 o
 -22  -4  17     217.    -220.     105.  23%1 <
 -22  -2  20       6.     173.     106.  23%1 <
 -21  -3  18      20.     200.     114.  23%1 <
 -20  -4  15      31.     146.     119.  23%1 <
 -20  -2  18     111.     121.     124.  23%1 <
 -18  -6  10     305.      89.     116.  23%1 <
 -18  -4  13     545.     319.     152.  23%1 <
 -18  -2  16     353.     506.     148.  23%1 o
 -18   2  22     454.     219.     114.  23%1 <
 -16  -6   8      11.      37.     123.  23%1 <
 -16  -4  11    2499.    1665.     178.  23%1 o
 -16  -2  14     340.     178.     159.  23%1 <
 -15   3  20       6.    -130.     137.  23%1 <
 -14  -6   6     182.      26.     142.  23%1 <
 -14  -4   9    1065.     848.     169.  23%1 o
 -14  -2  12    1609.     772.     177.  23%1 o
 -13   1  15      55.     227.     176.  23%1 <
 -13   3  18    1617.    1063.     173.  23%1 o
 -12  -4   7    1045.    1289.     182.  23%1 o
 -12  -2  10     348.     302.     205.  23%1 <
 -11  -7   1     447.     586.     142.  23%1 o
 -11  -5   4     467.     408.     190.  23%1 <
 -11  -1  10     906.     874.     230.  23%1 o
 -11   1  13     360.     596.     215.  23%1 <
 -11   3  16     487.     766.     199.  23%1 o
  -9  -7  -1     328.     250.     153.  23%1 <
  -9  -5   2    8128.   10153.     274.  23%1 o
  -9  -3   5     847.    1107.     244.  23%1 o
  -9  -1   8    1911.    1719.     270.  23%1 o
  -9   1  11   29241.   26591.     381.  23%1 o
  -7  -5   0    1423.    1211.     232.  23%1 o
  -7  -3   3    5087.    8858.     323.  23%1 o
  -7  -1   6    3380.    2851.     352.  23%1 o
  -7   1   9    1651.    2322.     317.  23%1 o
  -6   4  12    2441.    2155.     292.  23%1 o
  -4  -6  -5     289.     588.     252.  23%1 <
  -2  -6  -7    1856.    1648.     303.  23%1 o
   1   5   6    1799.    2245.     387.  23%1 o
   5  -3 -10    4246.    4132.     338.  23%1 o
   5   1  -4   75699.   71234.     631.  23%1 o
   5   3  -1   19573.   17270.     399.  23%1 o
   6   6   2    3705.    5440.     262.  23%1 o
   7  -1  -9    1640.    1969.     317.  23%1 o
   7   1  -6    3476.    2863.     348.  23%1 o
   8   4  -3     215.     340.     220.  23%1 <
   8   6   0     237.     207.     200.  23%1 <
   9   7   0     278.      69.     146.  23%1 <
  10  -4 -17      17.     376.     175.  23%1 <
  10  -2 -14     245.     629.     207.  23%1 o
  10   2  -8    3165.    4276.     263.  23%1 o
  10   4  -5    1576.    2035.     204.  23%1 o
  11   7  -2      41.       9.     130.  23%1 <
  12  -4 -19     102.     236.     147.  23%1 <
  12  -2 -16     346.     109.     190.  23%1 <
  12   2 -10     460.     598.     206.  23%1 <
  12   4  -7    1320.    1257.     190.  23%1 o
  13   5  -7     276.     397.     167.  23%1 <
  14   2 -12    1630.     864.     176.  23%1 o
  15  -1 -18     609.     309.     158.  23%1 <
  15   1 -15    1800.    1155.     170.  23%1 o
  15   3 -12    1087.     766.     163.  23%1 o
  15   5  -9      68.     416.     162.  23%1 <
  17  -1 -20     123.     119.     130.  23%1 <
  17   1 -17      60.     217.     145.  23%1 <
  17   3 -14    1344.    1352.     160.  23%1 o
  18   0 -20      56.     206.     126.  23%1 <
 -22  -2  21     550.      75.     104.  24%1 <
 -21  -3  19     509.      95.     110.  24%1 <
 -21  -1  22     121.     192.      98.  24%1 <
 -20  -4  16     298.     574.     122.  24%1 o
 -20  -2  19     394.     323.     114.  24%1 <
 -20   0  22      80.     148.     109.  24%1 <
 -19  -5  14      54.     694.     126.  24%1 o
 -19  -3  17     473.      70.     137.  24%1 <
 -18  -6  11     198.      14.     116.  24%1 <
 -18  -4  14     179.     -70.     145.  24%1 <
 -18  -2  17      62.     327.     136.  24%1 <
 -18   0  20      30.     174.     120.  24%1 <
 -17   1  20     235.     266.     127.  24%1 <
 -16  -6   9     193.     400.     125.  24%1 o
 -16  -4  12    3750.    3161.     202.  24%1 o
 -16  -2  15    2662.    1092.     157.  24%1 o
 -16   0  18     163.    -255.     141.  24%1 <
 -15  -5   9      98.     219.     161.  24%1 <
 -15  -3  12     976.     973.     169.  24%1 o
 -15  -1  15    2611.    1720.     170.  24%1 o
 -15   1  18     560.     402.     148.  24%1 <
 -15   3  21     239.     141.     128.  24%1 <
 -13  -5   7     293.     705.     169.  24%1 o
 -13  -3  10    1133.     989.     186.  24%1 o
 -13  -1  13     627.     480.     185.  24%1 <
 -13   1  16     617.     487.     175.  24%1 <
 -12   2  16     297.     137.     188.  24%1 <
 -12   4  19     227.     157.     145.  24%1 <
 -11  -5   5      46.     114.     179.  24%1 <
 -11  -3   8    2181.    2899.     224.  24%1 o
 -11  -1  11     697.     920.     211.  24%1 o
 -10  -6   2     337.     204.     170.  24%1 <
 -10  -4   5    3784.    3045.     218.  24%1 o
 -10   2  14      49.       0.     206.  24%1 <
  -9   5  17      38.     254.     177.  24%1 <
  -8  -6   0     140.     506.     198.  24%1 <
  -8  -4   3     748.     868.     222.  24%1 o
  -8  -2   6   13978.   16871.     353.  24%1 o
  -7  -7  -3     404.      75.     166.  24%1 <
  -7   3  12     389.    1143.     252.  24%1 o
  -5  -7  -5      18.     -94.     183.  24%1 <
  -5  -5  -2    3588.    3032.     267.  24%1 o
  -5   1   7   59940.   56830.     558.  24%1 o
   3   3   1     683.    4215.     403.  24%1 o
   4   6   4      72.     911.     248.  24%1 o
   5   7   4      91.      58.     172.  24%1 <
   6  -4 -13     752.     949.     264.  24%1 o
   6   2  -4   63909.   65098.     542.  24%1 o
   6   4  -1      97.     768.     242.  24%1 o
   7   7   2     503.     285.     166.  24%1 <
   8  -2 -12    1052.    1270.     242.  24%1 o
   8   2  -6   14366.   14770.     356.  24%1 o
   9  -5 -18      50.     323.     157.  24%1 <
   9   3  -6    1480.    6765.     275.  24%1 o
   9   5  -3     402.    1662.     212.  24%1 o
  10   6  -3     135.     125.     169.  24%1 <
  11  -3 -17      32.      82.     180.  24%1 <
  11  -1 -14    4642.    2640.     214.  24%1 o
  11   1 -11     588.     710.     209.  24%1 o
  11   3  -8    1544.    2163.     222.  24%1 o
  12   2 -11    1176.    2167.     206.  24%1 o
  12   4  -8      54.    1009.     180.  24%1 o
  12   6  -5      26.     103.     151.  24%1 <
  14  -2 -19    2091.    1091.     163.  24%1 o
  14   0 -16    1097.     898.     171.  24%1 o
  14   2 -13      20.     179.     168.  24%1 <
  14   4 -10     209.     699.     181.  24%1 o
  15  -1 -19     629.     496.     150.  24%1 o
  15   1 -16     557.      98.     156.  24%1 <
  15   3 -13     560.     113.     159.  24%1 <
  15   5 -10    2382.    2525.     178.  24%1 o
  17   1 -18     492.     385.     136.  24%1 <
 -21  -3  20     366.     140.     104.  25%1 <
 -20  -4  18     134.     232.     114.  25%1 <
 -19  -5  15    1508.     696.     131.  25%1 o
 -19  -3  18     173.      31.     126.  25%1 <
 -19  -1  21      46.     126.     105.  25%1 <
 -18  -4  15     175.     241.     132.  25%1 <
 -18  -2  18      78.      40.     125.  25%1 <
 -17  -5  13     184.     123.     136.  25%1 <
 -17   1  21      30.     -38.     118.  25%1 <
 -16  -6  10      66.     214.     119.  25%1 <
 -16  -4  13    7621.    6098.     220.  25%1 o
 -16  -2  16      27.      10.     147.  25%1 <
 -15  -5  10    2269.    2580.     174.  25%1 o
 -15  -3  13     656.     337.     164.  25%1 <
 -15  -1  16     306.     458.     153.  25%1 <
 -15   1  19     180.     177.     145.  25%1 <
 -14   2  19    2391.    1215.     163.  25%1 o
 -13  -7   5      21.     -92.     121.  25%1 <
 -13  -5   8     633.     590.     161.  25%1 o
 -13  -3  11     406.    1363.     183.  25%1 o
 -13  -1  14     436.     710.     168.  25%1 o
 -12  -6   5     149.     326.     155.  25%1 <
 -12  -2  11    1206.    1878.     203.  25%1 o
 -12   0  14     193.     425.     180.  25%1 <
 -12   2  17    1339.     943.     187.  25%1 o
 -11   3  17      26.     -82.     179.  25%1 <
 -10  -6   3     152.     203.     163.  25%1 <
 -10  -4   6     121.     405.     192.  25%1 <
 -10  -2   9   20085.   18997.     319.  25%1 o
  -9  -7   0     917.     982.     157.  25%1 o
  -9  -1   9    1322.    2644.     257.  25%1 o
  -9   1  12    4636.    4398.     253.  25%1 o
  -8   4  15     170.     469.     215.  25%1 <
  -7  -5   1      68.    -116.     209.  25%1 <
  -7  -3   4    4083.    1645.     284.  25%1 o
  -7   5  15      11.     113.     222.  25%1 <
  -6  -6  -2    3704.    4840.     261.  25%1 o
  -6   2  10    2606.    2666.     314.  25%1 o
  -3  -7  -7      20.     461.     207.  25%1 <
  -3   1   5   96211.   90813.     777.  25%1 o
   1   3   3    5676.    4539.     549.  25%1 o
   3  -3  -8    2001.    4353.     482.  25%1 o
   3  -1  -5   96097.   86485.     757.  25%1 o
   3   7   6     246.     276.     195.  25%1 <
   4   2  -2     224.     530.     413.  25%1 <
   5   5   1      27.     256.     237.  25%1 <
   6   6   1    2226.    2414.     239.  25%1 o
   7  -5 -16      73.      -3.     203.  25%1 <
   7  -3 -13      41.     639.     237.  25%1 <
   7  -1 -10    2284.    2758.     303.  25%1 o
   7   1  -7    4639.    5427.     339.  25%1 o
   7   3  -4    4342.    2335.     289.  25%1 o
   8   4  -4     953.    1564.     212.  25%1 o
   9   5  -4     358.     796.     189.  25%1 o
   9   7  -1      36.      -1.     146.  25%1 <
  10  -4 -18     128.     212.     163.  25%1 <
  10  -2 -15    3139.    2163.     207.  25%1 o
  10   0 -12      84.     647.     219.  25%1 <
  10   2  -9   20731.   19204.     333.  25%1 o
  11  -3 -18     572.     928.     169.  25%1 o
  11  -1 -15    1219.     640.     183.  25%1 o
  11   1 -12     140.     264.     208.  25%1 <
  11   3  -9     159.     104.     211.  25%1 <
  11   5  -6    1231.    1720.     181.  25%1 o
  12   4  -9     719.     401.     184.  25%1 <
  12   6  -6     225.     635.     147.  25%1 o
  13  -3 -20     187.     -29.     140.  25%1 <
  13  -1 -17     814.     550.     166.  25%1 o
  13   1 -14     414.     737.     171.  25%1 o
  14  -2 -20       6.     -88.     142.  25%1 <
  14   2 -14     185.     123.     160.  25%1 <
  14   4 -11    1673.    2569.     206.  25%1 o
  15  -1 -20      79.     170.     140.  25%1 <
  15   1 -17     529.     320.     148.  25%1 <
  15   3 -14      14.    -113.     178.  25%1 <
  15   5 -11      62.     226.     155.  25%1 <
  17   1 -19     273.     351.      95.  25%1 o
 -20  -4  19     322.     308.     110.  27%1 <
 -20  -2  22      35.     222.     106.  27%1 <
 -19  -3  20      12.     152.     116.  27%1 <
 -18  -4  17     225.    -159.     129.  27%1 <
 -18  -2  20      19.     -29.     112.  27%1 <
 -17  -5  14     879.     607.     138.  27%1 o
 -17  -3  17    1209.     737.     155.  27%1 o
 -17  -1  20     172.    -120.     124.  27%1 <
 -17   1  23     243.     249.     113.  27%1 <
 -16  -2  17      15.     129.     139.  27%1 <
 -16   0  20     388.     471.     139.  27%1 o
 -15  -5  12     908.     356.     150.  27%1 <
 -15  -3  15    7419.    9208.     245.  27%1 o
 -15   1  20     171.     296.     142.  27%1 <
 -14  -6   9     154.     363.     132.  27%1 <
 -14  -4  12   22715.   18622.     314.  27%1 o
 -14  -2  15     107.      70.     158.  27%1 <
 -14   0  18     100.     -25.     155.  27%1 <
 -13  -5   9      59.     154.     167.  27%1 <
 -13  -3  12     501.      -3.     179.  27%1 <
 -13  -1  15      29.     442.     166.  27%1 <
 -13   1  18     174.     180.     160.  27%1 <
 -12   2  18      11.     346.     173.  27%1 <
 -11  -5   7     401.     682.     184.  27%1 o
 -11   3  18     532.    1104.     177.  27%1 o
 -10  -6   4      84.     180.     166.  27%1 <
 -10  -4   7    6352.    5781.     236.  27%1 o
 -10  -2  10    2442.    3841.     244.  27%1 o
 -10   4  18      43.     806.     167.  27%1 o
  -9  -7   1      56.     132.     148.  27%1 <
  -9  -5   4     403.     485.     192.  27%1 <
  -9  -3   7   22055.   20539.     335.  27%1 o
  -9  -1  10    3603.    2523.     268.  27%1 o
  -9   1  13    3553.    3099.     243.  27%1 o
  -8   0  10    4794.    4868.     290.  27%1 o
  -8   2  13    1103.    1187.     229.  27%1 o
  -7   3  13      49.     310.     238.  27%1 <
  -6  -4   2    1466.    1218.     242.  27%1 o
  -6   4  13     879.     939.     264.  27%1 o
  -5  -7  -4     460.     339.     180.  27%1 <
  -5  -5  -1     172.    1216.     238.  27%1 o
  -5  -3   2   19443.   18539.     393.  27%1 o
  -5  -1   5  155110.  173096.     790.  27%1 o
  -3   3   8    1704.    2776.     477.  27%1 o
   0  -6  -9    2634.    3762.     401.  27%1 o
   2   4   3    2733.    2386.     356.  27%1 o
   3   5   3     884.    1140.     278.  27%1 o
   4   6   3    9834.    8344.     299.  27%1 o
   5  -5 -14    6373.    5607.     300.  27%1 o
   5  -3 -11    3179.    3243.     303.  27%1 o
   5  -1  -8     148.     943.     356.  27%1 <
   5   1  -5  157620.  162208.     768.  27%1 o
   5   7   3     710.     759.     178.  27%1 o
   6   2  -5   46343.   42487.     463.  27%1 o
   7   3  -5   12555.   13215.     332.  27%1 o
   7   5  -2     368.     154.     204.  27%1 <
   8   4  -5    1294.    2526.     222.  27%1 o
   8   6  -2    1226.    1207.     197.  27%1 o
   9  -3 -16     454.     430.     203.  27%1 <
   9  -1 -13    3993.    3117.     246.  27%1 o
   9   5  -5      19.     545.     185.  27%1 <
   9   7  -2     158.     687.     142.  27%1 o
  10  -4 -19     173.     494.     154.  27%1 o
  10  -2 -16     620.    1131.     196.  27%1 o
  10   2 -10    2542.    6953.     258.  27%1 o
  10   6  -5     106.     508.     162.  27%1 o
  11  -3 -19     289.     256.     162.  27%1 <
  11  -1 -16    1001.    1027.     188.  27%1 o
  11   1 -13     288.     964.     209.  27%1 o
  11   3 -10   13241.   10119.     258.  27%1 o
  11   7  -5      71.     681.     111.  27%1 o
  12   0 -16    5750.    4712.     216.  27%1 o
  12   2 -13     533.     436.     186.  27%1 <
  12   4 -10    2685.    2405.     207.  27%1 o
  13   3 -13      31.     134.     178.  27%1 <
  13   5 -10    1014.     938.     173.  27%1 o
  14   0 -18      81.     268.     155.  27%1 <
  14   4 -13    4080.    5037.     237.  27%1 o
  15  -1 -21     928.    1221.     125.  27%1 o
  15   1 -18     573.     172.     149.  27%1 <
  15   3 -15    7665.    7697.     228.  27%1 o
 -19  -3  21      53.     122.     106.  28%1 <
 -18  -4  18      13.     301.     124.  28%1 <
 -18  -2  21      46.     316.     119.  28%1 <
 -17  -5  16     156.     172.     118.  28%1 <
 -17  -3  19     166.      85.     125.  28%1 <
 -17  -1  21      13.     185.     122.  28%1 <
 -16  -6  13      52.     201.     116.  28%1 <
 -16  -4  16     997.     430.     143.  28%1 o
 -16  -2  19     345.     237.     138.  28%1 <
 -15  -5  13     145.     130.     138.  28%1 <
 -15  -3  16     548.     758.     187.  28%1 o
 -15  -1  19     413.     559.     147.  28%1 o
 -15   1  21     791.     372.     132.  28%1 <
 -14  -6  10     160.     426.     133.  28%1 o
 -14  -4  13    4716.    5841.     245.  28%1 o
 -14  -2  16    1196.    1704.     177.  28%1 o
 -14   2  21     568.     534.     143.  28%1 o
 -13  -3  13      54.      44.     173.  28%1 <
 -13  -1  16     587.     441.     172.  28%1 <
 -13   1  19      94.     111.     161.  28%1 <
 -13   3  21     115.    -106.     131.  28%1 <
 -12  -6   8      64.     187.     140.  28%1 <
 -12   0  16    6772.    5207.     220.  28%1 o
 -11  -7   5     111.     285.     127.  28%1 <
 -11  -5   8    1519.    3185.     211.  28%1 o
 -11   1  16    1262.    1543.     197.  28%1 o
 -10  -6   5     251.     146.     168.  28%1 <
 -10  -4   8     633.      64.     197.  28%1 <
 -10   2  16     886.    1254.     200.  28%1 o
  -9  -7   2     110.     297.     146.  28%1 <
  -9  -5   5      30.     225.     188.  28%1 <
  -9  -3   8    8230.    5823.     254.  28%1 o
  -9   3  16     589.     909.     204.  28%1 o
  -8  -4   5    1903.    2749.     233.  28%1 o
  -8  -2   8     840.     827.     272.  28%1 o
  -8   4  16      64.     -76.     199.  28%1 <
  -7  -1   8    3543.    2529.     309.  28%1 o
  -6   0   8   13128.   16311.     396.  28%1 o
  -5   1   8    1137.    1066.     364.  28%1 <
  -4  -6  -3   13220.   10130.     303.  28%1 o
  -4   2   8   35009.   35027.     510.  28%1 o
  -3  -7  -6     180.     957.     198.  28%1 o
  -3  -5  -3     646.    1092.     279.  28%1 o
  -3   3   8    3699.    2776.     477.  28%1 o
  -2  -4  -3    3590.    2445.     359.  28%1 o
  -2  -2   0   20662.   22065.     571.  28%1 o
  -1  -1   0  137430.  135616.    1161.  28%1 o
   1   1   0  139500.  136311.    1161.  28%1 o
   2   2   0   17885.   21331.     584.  28%1 o
   2   6   5      28.     747.     268.  28%1 <
   3   3   0    1103.    2338.     384.  28%1 o
   3   7   5     153.     468.     193.  28%1 <
   6  -4 -14    1921.    2006.     255.  28%1 o
   6  -2 -11     435.    1704.     291.  28%1 o
   6   4  -3      75.     235.     229.  28%1 <
   7  -5 -17     346.     234.     187.  28%1 <
   7  -3 -14     232.     579.     232.  28%1 <
   7  -1 -11   34867.   33627.     420.  28%1 o
   7   5  -3    1345.    2005.     216.  28%1 o
   8  -4 -17     168.     152.     186.  28%1 <
   8  -2 -14    2369.    1555.     236.  28%1 o
   8   6  -3    2759.    2984.     208.  28%1 o
   9  -1 -14     281.     837.     219.  28%1 o
   9   1 -11   30698.   28803.     377.  28%1 o
   9   5  -6     234.     482.     192.  28%1 <
   9   7  -3     281.     420.     144.  28%1 <
  10   0 -14   17505.   18335.     311.  28%1 o
  10   2 -11    1067.    1695.     220.  28%1 o
  10   6  -6      28.     346.     163.  28%1 <
  11   1 -14    4710.    3894.     219.  28%1 o
  11   3 -11    2724.    1876.     210.  28%1 o
  12   2 -14      73.     319.     171.  28%1 <
  12   4 -11      27.     405.     192.  28%1 <
  12   6  -9      79.     359.     144.  28%1 <
  13   1 -17    1016.     362.     172.  28%1 <
  13   3 -14     409.     746.     183.  28%1 o
  13   5 -11      83.     248.     157.  28%1 <
  14   2 -17    2001.     882.     171.  28%1 o
 -18  -2  22     358.     137.     111.  29%1 <
 -17  -5  17     479.     582.     121.  29%1 o
 -17  -3  20      14.     121.     117.  29%1 <
 -17  -1  22      13.      60.     116.  29%1 <
 -16  -4  17     119.     319.     134.  29%1 <
 -16  -2  20      34.    -145.     126.  29%1 <
 -16   0  22     106.      99.     126.  29%1 <
 -15  -5  14      35.     124.     136.  29%1 <
 -15  -3  17    1223.    1745.     165.  29%1 o
 -15   1  22       9.     163.     124.  29%1 <
 -14  -6  11      60.     174.     128.  29%1 <
 -14  -4  14    1536.    1482.     182.  29%1 o
 -14  -2  17    2002.    1046.     165.  29%1 o
 -14   2  22      50.     113.     132.  29%1 <
 -13  -5  11      84.     293.     151.  29%1 <
 -13  -3  14     389.    1038.     181.  29%1 o
 -13  -1  17     801.     616.     169.  29%1 o
 -12  -4  11      49.     103.     192.  29%1 <
 -12  -2  14      44.     564.     179.  29%1 o
 -12   2  19    1828.    1330.     173.  29%1 o
 -11  -3  11    3533.    2142.     212.  29%1 o
 -11  -1  14    4215.    3452.     213.  29%1 o
 -11   3  19     480.     699.     164.  29%1 o
 -10  -6   6      22.     508.     155.  29%1 o
 -10   0  14   17109.   16062.     300.  29%1 o
 -10   4  19     218.    -226.     148.  29%1 <
  -9  -7   3     240.     443.     141.  29%1 o
  -9  -5   6     161.     515.     180.  29%1 <
  -9   1  14      82.     723.     216.  29%1 o
  -8  -6   3    2832.    2829.     206.  29%1 o
  -8  -4   6    6154.    5997.     236.  29%1 o
  -8   2  14    1585.    1630.     231.  29%1 o
  -7  -7   0      45.       2.     156.  29%1 <
  -7  -5   3    1409.    2297.     207.  29%1 o
  -7   1  11   33498.   33000.     420.  29%1 o
  -6  -6   0    2644.    3760.     240.  29%1 o
  -6  -4   3      38.     545.     226.  29%1 <
  -6   2  11     616.    1766.     283.  29%1 o
  -5  -7  -3     396.     662.     180.  29%1 o
  -5  -5   0     144.      86.     228.  29%1 <
  -5  -3   3     904.    1765.     301.  29%1 o
  -5   3  11    4662.    4833.     317.  29%1 o
  -4  -4   0    1123.    1110.     278.  29%1 o
  -4  -2   3   48915.   42171.     499.  29%1 o
  -3  -3   0    1433.    2740.     374.  29%1 o
  -2   4   8    6114.   10274.     743.  29%1 o
   1   5   5    1781.    1889.     329.  29%1 o
   3   1  -3   19175.   17236.     601.  29%1 o
   4   2  -3   48860.   45018.     504.  29%1 o
   4   6   2    2322.    2209.     255.  29%1 o
   5   3  -3     766.    1718.     302.  29%1 o
   5   7   2      38.     236.     173.  29%1 <
   6   2  -6   18424.   16956.     368.  29%1 o
   6   6  -1    2049.    1974.     218.  29%1 o
   7   3  -6    4425.    6703.     292.  29%1 o
   7   7  -1     517.     699.     159.  29%1 o
   8   2  -9   13979.   13787.     317.  29%1 o
   8   4  -6    5944.    6038.     243.  29%1 o
   9   3  -9    1442.    1959.     224.  29%1 o
   9   7  -4       9.     -54.     134.  29%1 <
  10  -2 -17     263.      21.     193.  29%1 <
  10   2 -12     593.    1460.     202.  29%1 o
  10   4  -9     420.    1014.     187.  29%1 o
  11  -3 -20     292.     357.     150.  29%1 <
  11  -1 -17     796.     896.     194.  29%1 o
  11   3 -12    8287.    6816.     234.  29%1 o
  11   5  -9    2440.    3608.     206.  29%1 o
  12  -2 -20     642.     218.     160.  29%1 <
  12   2 -15    4227.    4766.     207.  29%1 o
  12   4 -12    4178.    3990.     213.  29%1 o
  13  -1 -20     542.     631.     158.  29%1 o
  13   3 -15    2636.    2400.     195.  29%1 o
  13   5 -12      86.     625.     135.  29%1 o
  14   0 -20     265.     250.     151.  29%1 <
 -17  -3  20      17.     121.     117.  30%1 <
 -17  -3  21     133.     599.     114.  30%1 o
 -17  -1  23     258.     386.     113.  30%1 o
 -16  -4  18    1368.     958.     140.  30%1 o
 -16  -2  20      52.    -145.     126.  30%1 <
 -15  -5  15    1060.     878.     131.  30%1 o
 -15  -3  18    1150.    1852.     154.  30%1 o
 -15  -1  20     178.     232.     134.  30%1 <
 -15   1  23     103.     244.     117.  30%1 <
 -14  -6  12      38.     344.     116.  30%1 <
 -14  -4  15      35.     258.     145.  30%1 <
 -14  -2  18     414.     705.     148.  30%1 o
 -14   0  20     164.     475.     148.  30%1 o
 -13  -5  12     165.      64.     142.  30%1 <
 -13  -3  15    2959.    2428.     188.  30%1 o
 -13   1  20     904.     635.     154.  30%1 o
 -12  -6   9     148.     557.     138.  30%1 o
 -12  -4  12    4965.    3693.     205.  30%1 o
 -12  -2  15    3211.    4904.     202.  30%1 o
 -12   2  20     584.     744.     152.  30%1 o
 -11  -7   6      19.     167.     118.  30%1 <
 -11  -5   9    2879.    2959.     196.  30%1 o
 -11  -3  12    8854.    7518.     234.  30%1 o
 -11   1  17    1048.    1042.     183.  30%1 o
 -10  -4   9     471.    1185.     191.  30%1 o
 -10  -2  12     670.    1809.     200.  30%1 o
 -10   2  17     228.     432.     189.  30%1 <
  -9  -3   9    1643.    2119.     224.  30%1 o
  -9  -1  12    8010.    7131.     270.  30%1 o
  -9   3  17     766.    1141.     187.  30%1 o
  -8  -2   9   15602.   15751.     311.  30%1 o
  -8   2  14    1929.    1630.     231.  30%1 o
  -7  -3   6    5061.    6317.     286.  30%1 o
  -7  -1   9    1868.    2920.     291.  30%1 o
  -7   3  14     287.     364.     229.  30%1 <
  -6  -2   6   19540.   16857.     355.  30%1 o
  -5  -1   6   21445.   21431.     449.  30%1 o
  -5   3  11    5792.    4833.     317.  30%1 o
  -3  -1   3   21360.   17364.     580.  30%1 o
   3   5   2    2794.    2411.     265.  30%1 o
   4   0  -6  719530.  554526.    1301.  30%1 o
   5   1  -6   21496.   20530.     450.  30%1 o
   5   5  -1    4691.    2678.     235.  30%1 o
   6   4  -4    1898.    3181.     244.  30%1 o
   7  -1 -12   14941.   11514.     308.  30%1 o
   7   1  -9    2231.    3209.     293.  30%1 o
   7   5  -4     105.      80.     196.  30%1 <
   8   0 -12   19309.   44214.     433.  30%1 o
   8   4  -7    1038.     851.     194.  30%1 o
   8   6  -4     634.    1869.     193.  30%1 o
   9  -1 -15    4920.    3583.     222.  30%1 o
   9   1 -12    9341.    7228.     275.  30%1 o
   9   5  -7    1152.    1400.     190.  30%1 o
  10  -2 -18     930.    1445.     182.  30%1 o
  10   2 -12     683.    1460.     202.  30%1 o
  10   4 -10    4804.    5528.     222.  30%1 o
  10   6  -7     232.     124.     156.  30%1 <
  11  -1 -18    1395.    1701.     182.  30%1 o
  11   1 -15    1233.     828.     185.  30%1 o
  11   5 -10     289.     249.     170.  30%1 <
  12  -2 -21     736.    1630.     127.  30%1 o
  12   0 -18     228.    3033.     186.  30%1 o
  12   2 -15    3831.    4766.     207.  30%1 o
  12   4 -13     690.     631.     172.  30%1 o
  12   6 -10     255.     710.     138.  30%1 o
  13  -1 -21      61.     935.     132.  30%1 o
  13   1 -18     345.    1036.     165.  30%1 o
  13   3 -16    1928.    1510.     147.  30%1 o
 -16  -4  19      79.     208.     118.  31%1 <
 -16  -2  22      73.     198.     111.  31%1 <
 -15  -5  16     110.     382.     114.  31%1 o
 -15  -5  17      74.     282.     104.  31%1 <
 -15  -3  19     799.     211.     128.  31%1 <
 -15  -1  22      15.     153.     113.  31%1 <
 -14  -6  14     139.      58.     106.  31%1 <
 -14  -4  16    1320.     855.     147.  31%1 o
 -14  -2  19    1383.    1194.     148.  31%1 o
 -13  -5  13     198.      55.     133.  31%1 <
 -13  -3  16    1574.     926.     153.  31%1 o
 -13  -1  19      46.     355.     141.  31%1 <
 -13   1  21     322.     441.     140.  31%1 o
 -12  -6  11     232.     602.     128.  31%1 o
 -12  -4  13     558.     480.     167.  31%1 <
 -12  -2  16     100.      42.     160.  31%1 <
 -12   2  21    1419.    1346.     146.  31%1 o
 -11  -7   8      54.     -90.     106.  31%1 <
 -11  -5  10     311.     436.     165.  31%1 <
 -11  -3  13     155.     222.     169.  31%1 <
 -11  -1  16     640.     790.     169.  31%1 o
 -11   1  18    1957.    1478.     174.  31%1 o
 -10  -4  10    5803.    4635.     209.  31%1 o
 -10  -2  13     520.     446.     178.  31%1 <
 -10   2  18     924.    1060.     184.  31%1 o
 -10   4  20     178.     -12.     142.  31%1 <
  -9  -5   7     891.    1128.     180.  31%1 o
  -9  -3  10    1762.    2445.     200.  31%1 o
  -9   1  15    3141.    2818.     211.  31%1 o
  -8  -4   7     625.     762.     200.  31%1 o
  -8  -2  10     149.     237.     219.  31%1 <
  -8   2  15    1281.    1964.     218.  31%1 o
  -8   4  17      80.     420.     185.  31%1 <
  -7  -5   4      85.      92.     195.  31%1 <
  -7  -3   7    9121.    7788.     265.  31%1 o
  -7   1  12   11535.    8884.     301.  31%1 o
  -6  -6   1    2004.    1807.     214.  31%1 o
  -6  -4   4    1928.    3234.     233.  31%1 o
  -6   4  14    1258.    1765.     250.  31%1 o
  -5  -5   1    4510.    2453.     226.  31%1 o
  -5  -3   4    8482.    8266.     311.  31%1 o
  -5   1   9   23678.   18226.     413.  31%1 o
  -4  -6  -2    1927.    2552.     250.  31%1 o
  -4  -4   1     693.    1781.     264.  31%1 o
  -3  -7  -5     252.     561.     187.  31%1 o
  -3  -5  -2    2566.    1909.     256.  31%1 o
  -3   1   6   20239.   23867.     564.  31%1 o
  -2  -6  -5     209.     709.     260.  31%1 <
  -2   4   8    7609.   10274.     743.  31%1 o
  -1  -7  -8     123.     451.     218.  31%1 <
   2   6   4    2054.    3095.     272.  31%1 o
   3  -1  -6   18583.   24134.     567.  31%1 o
   3   3  -1   34098.   35073.     453.  31%1 o
   4  -2  -9   18786.   21240.     440.  31%1 o
   4   6   1      97.     367.     222.  31%1 <
   5  -3 -12    1260.    2092.     273.  31%1 o
   5   3  -4    8694.    8494.     312.  31%1 o
   6  -4 -15     141.     188.     222.  31%1 <
   6   2  -7    1003.    2128.     275.  31%1 o
   6   6  -2     993.    2515.     203.  31%1 o
   7   1 -10    1411.    2299.     274.  31%1 o
   7   5  -5    3135.    3066.     208.  31%1 o
   8   2 -10     159.     409.     218.  31%1 <
   8   4  -8     371.     475.     181.  31%1 <
   8   6  -5     125.     393.     175.  31%1 <
   9  -1 -16      11.     181.     180.  31%1 <
   9   1 -13    2539.    2335.     222.  31%1 o
   9   5  -8    3278.    2226.     190.  31%1 o
   9   7  -6      52.     517.     104.  31%1 o
  10  -2 -19     152.     272.     161.  31%1 <
  10   0 -16    2220.    1049.     184.  31%1 o
  10   4 -11     559.     977.     178.  31%1 o
  11  -1 -19    1202.     754.     169.  31%1 o
  11   1 -16     693.     950.     179.  31%1 o
  11   3 -14    3632.    3116.     189.  31%1 o
  11   5 -11      16.     330.     149.  31%1 <
  12   2 -17     703.    1070.     160.  31%1 o
  12   4 -14     102.     490.     131.  31%1 o
 -16  -4  20     196.     144.      99.  32%1 <
 -15  -5  17      96.     282.     104.  32%1 <
 -15  -3  20       6.      63.     110.  32%1 <
 -15  -1  23      91.     175.     107.  32%1 <
 -14  -4  17      21.     186.     125.  32%1 <
 -14  -2  20      30.     108.     126.  32%1 <
 -13  -5  14      38.     217.     127.  32%1 <
 -13  -3  17     125.     365.     137.  32%1 <
 -13  -1  20     757.     695.     137.  32%1 o
 -13   1  22      65.      36.     125.  32%1 <
 -12  -6  11     349.     602.     128.  32%1 o
 -12  -4  14     199.    -183.     138.  32%1 <
 -12  -2  17     960.     787.     155.  32%1 o
 -12   2  22     128.       8.     123.  32%1 <
 -11  -7   8      13.     -90.     106.  32%1 <
 -11  -5  11      18.     122.     146.  32%1 <
 -11  -3  14    4278.    3370.     181.  32%1 o
 -11   1  19    1304.     339.     160.  32%1 <
 -10  -6   8     827.     886.     155.  32%1 o
 -10  -4  11    1287.    1664.     178.  32%1 o
 -10  -2  14      58.      54.     156.  32%1 <
 -10   0  16    2658.    1183.     180.  32%1 o
  -9  -7   5     103.     111.     129.  32%1 <
  -9  -5   8    3561.    1893.     197.  32%1 o
  -9  -3  11     625.     679.     176.  32%1 o
  -9  -1  13    3510.    2348.     217.  32%1 o
  -9   1  16      73.     480.     180.  32%1 <
  -9   3  18      65.     222.     162.  32%1 <
  -8  -6   5     365.     606.     179.  32%1 o
  -8  -4   8     246.    1094.     184.  32%1 o
  -8   4  18     214.     416.     159.  32%1 <
  -7  -7   2     178.     142.     147.  32%1 <
  -7  -5   5    2608.    3620.     206.  32%1 o
  -7  -1  10    2082.    2042.     277.  32%1 o
  -7   3  15     529.     750.     210.  32%1 o
  -6  -2   7    1059.    2337.     271.  32%1 o
  -6   0  10    1103.    2913.     278.  32%1 o
  -5  -3   4    8411.    8266.     311.  32%1 o
  -5  -1   7   44267.   45286.     470.  32%1 o
  -5   3  12    1937.    2170.     267.  32%1 o
  -4  -4   1    2520.    1781.     264.  32%1 o
  -4  -2   4    6418.    8619.     358.  32%1 o
  -4   2   9   18736.   21158.     432.  32%1 o
  -3  -7  -5     260.     561.     187.  32%1 o
  -3  -5  -2    2401.    1909.     256.  32%1 o
  -3  -3   1   32146.   34837.     451.  32%1 o
  -3   5  11   22155.   15936.     517.  32%1 o
  -2  -6  -5     171.     709.     260.  32%1 <
  -2  -4  -2    6900.    5850.     342.  32%1 o
   0   4   5     773.    3207.     466.  32%1 o
   1  -1  -3  623460.  692960.    1751.  32%1 o
   2  -2  -6   20855.   22622.     627.  32%1 o
   2   6   4    2874.    3095.     272.  32%1 o
   3  -5 -12     394.     268.     376.  32%1 <
   4   2  -4    4174.    5533.     353.  32%1 o
   5   1  -7   43435.   39213.     455.  32%1 o
   5   5  -2      95.     371.     205.  32%1 <
   5   7   0    3025.    1079.     176.  32%1 o
   6  -2 -13    3679.    3432.     242.  32%1 o
   6   0 -10    8174.    4476.     291.  32%1 o
   6   4  -5    5935.    5546.     237.  32%1 o
   7  -3 -16    1202.     410.     199.  32%1 <
   7  -1 -13     586.    1038.     229.  32%1 o
   7   3  -8     509.     543.     218.  32%1 <
   7   7  -3     479.     528.     144.  32%1 o
   8  -4 -19     423.     411.     145.  32%1 <
   8  -2 -16     869.     996.     196.  32%1 o
   8   2 -11    6230.    5543.     228.  32%1 o
   8   4  -8     545.     475.     181.  32%1 <
   8   6  -6    2267.    2551.     182.  32%1 o
   9   1 -14     535.     553.     180.  32%1 o
   9   3 -11     736.     638.     178.  32%1 o
   9   5  -9    2603.    2481.     198.  32%1 o
   9   7  -6      82.     517.     104.  32%1 o
  10  -2 -20     400.     544.     147.  32%1 o
  10   2 -14      96.     331.     166.  32%1 <
  10   4 -12     116.     457.     166.  32%1 <
  10   6  -9     364.     327.     140.  32%1 <
  11  -1 -20     227.     166.     148.  32%1 <
  11   1 -17     452.     414.     157.  32%1 <
  11   3 -15      66.     163.     157.  32%1 <
  11   5 -12     705.     494.     142.  32%1 o
  12   0 -20     503.     668.     151.  32%1 o
  12   2 -18      13.     637.     103.  32%1 o
 -14  -4  19       8.     117.     102.  33%1 <
 -14  -4  20     118.     -48.      89.  33%1 <
 -14  -2  22      15.      32.     104.  33%1 <
 -13  -5  16     298.     464.     110.  33%1 o
 -13  -5  17     299.     106.     103.  33%1 <
 -13  -3  19     170.     290.     116.  33%1 <
 -13  -1  21      24.      83.     120.  33%1 <
 -12  -6  13     199.     341.     107.  33%1 o
 -12  -6  14      74.      56.     100.  33%1 <
 -12  -4  16      13.      19.     116.  33%1 <
 -12  -2  18       9.      92.     140.  33%1 <
 -12  -2  19     956.     669.     133.  33%1 o
 -11  -5  13      43.     147.     125.  33%1 <
 -11  -3  16     894.     398.     142.  33%1 <
 -11  -1  18     314.     406.     143.  33%1 <
 -11   1  20     152.     225.     143.  33%1 <
 -10  -6  10     123.     170.     124.  33%1 <
 -10  -4  13     156.     192.     140.  33%1 <
 -10  -2  15    2955.    2459.     174.  33%1 o
 -10   2  20     276.      97.     141.  33%1 <
  -9  -7   7      20.     253.     111.  33%1 <
  -9  -5  10    1529.    2164.     171.  33%1 o
  -9  -3  12    1253.     669.     164.  33%1 o
  -9   1  17     556.    1180.     166.  33%1 o
  -9   3  19     502.     520.     146.  33%1 o
  -8  -4   9     610.     315.     174.  33%1 <
  -8  -2  12     849.     786.     174.  33%1 o
  -8   0  14   10638.    9047.     246.  33%1 o
  -7  -7   3     518.     435.     137.  33%1 o
  -7  -5   6     112.     300.     181.  33%1 <
  -7  -1  11   20890.   18372.     319.  33%1 o
  -6  -6   3     612.     680.     177.  33%1 o
  -6  -2   8    1729.    3736.     255.  33%1 o
  -6   2  13    2779.    1870.     231.  33%1 o
  -6   4  15     249.     522.     216.  33%1 <
  -5  -7   0    2371.    1315.     164.  33%1 o
  -5  -3   5    8514.    6923.     280.  33%1 o
  -5   1  10   19891.   18709.     361.  33%1 o
  -4  -4   2    2307.    2413.     239.  33%1 o
  -3  -7  -4     111.     107.     174.  33%1 <
  -3  -5  -1     858.     378.     220.  33%1 <
  -3  -1   4   80298.  100596.     687.  33%1 o
  -2  -2   1    7606.    7285.     457.  33%1 o
  -1  -3  -2    8994.   12219.     478.  33%1 o
  -1   1   3  551250.  677694.    1736.  33%1 o
   1   5   4    7679.    5874.     311.  33%1 o
   1   7   6     236.     808.     196.  33%1 o
   2   4   1   19388.   17405.     359.  33%1 o
   3  -5 -12     708.     268.     376.  33%1 <
   3   3  -2    5432.    4058.     324.  33%1 o
   4   2  -5    9071.    7463.     319.  33%1 o
   5  -3 -13    4181.    3994.     252.  33%1 o
   5   1  -8     247.     414.     270.  33%1 <
   5   5  -3    1255.    1987.     197.  33%1 o
   5   7  -1     506.     522.     157.  33%1 o
   6  -4 -16     678.    1268.     202.  33%1 o
   6   4  -6   11962.   11635.     262.  33%1 o
   6   6  -4     786.     616.     172.  33%1 o
   7  -1 -14    1898.    1488.     200.  33%1 o
   7   3  -9     421.    1348.     196.  33%1 o
   7   5  -7    1061.    1485.     182.  33%1 o
   7   7  -5      87.       2.     127.  33%1 <
   8  -2 -17    2138.    1325.     185.  33%1 o
   8   2 -12     808.     719.     183.  33%1 o
   8   4 -10    6135.    6020.     213.  33%1 o
   8   6  -8     814.     411.     139.  33%1 <
   9  -1 -18     290.     562.     166.  33%1 o
   9   1 -15    1516.     812.     169.  33%1 o
   9   3 -13     666.     659.     150.  33%1 o
   9   5 -10    1262.    2541.     180.  33%1 o
  10  -2 -21     463.     317.      75.  33%1 o
  10   0 -18    2302.    1777.     172.  33%1 o
  10   2 -16     894.     477.     154.  33%1 o
  10   4 -14     167.     602.     140.  33%1 o
  10   4 -13     182.     774.     151.  33%1 o
  11   1 -19    1215.     621.     140.  33%1 o
  11   3 -16     926.    1409.     133.  33%1 o
 -13  -5  18     679.     511.      94.  34%1 o
 -13  -3  20     270.      29.      98.  34%1 <
 -13  -3  21      81.     112.      88.  34%1 <
 -13  -1  23      45.       7.      96.  34%1 <
 -12  -4  17       8.      29.     104.  34%1 <
 -12  -4  18      60.     170.     102.  34%1 <
 -12  -2  20     370.     128.     115.  34%1 <
 -12   0  22    1958.    1300.     127.  34%1 o
 -11  -5  14      72.     215.     108.  34%1 <
 -11  -3  17      48.     127.     125.  34%1 <
 -11  -1  19     876.     532.     135.  34%1 o
 -11   1  21    1285.     618.     133.  34%1 o
 -10  -6  11      50.      81.     110.  34%1 <
 -10  -4  14     183.     297.     129.  34%1 <
 -10  -2  16     752.     641.     144.  34%1 o
 -10   0  18    2468.    1410.     160.  34%1 o
  -9  -7   8     290.     229.     108.  34%1 <
  -9  -5  11     290.     687.     151.  34%1 o
  -9  -3  13     650.     455.     146.  34%1 o
  -9   1  18     294.     511.     151.  34%1 o
  -9   3  20     202.     263.     136.  34%1 <
  -8  -6   8     776.     594.     142.  34%1 o
  -8  -4  10    5733.    6152.     203.  34%1 o
  -8   2  17    1296.    1051.     179.  34%1 o
  -8   4  19     201.      15.     141.  34%1 <
  -7  -7   4      24.     186.     130.  34%1 <
  -7  -5   7    1425.    1039.     180.  34%1 o
  -7  -1  12    7758.    6875.     235.  34%1 o
  -7   1  14    1874.    1499.     196.  34%1 o
  -7   3  16    1182.      55.     196.  34%1 <
  -6  -6   4     888.     331.     161.  34%1 <
  -6  -2   9    3210.    2292.     217.  34%1 o
  -5  -7   1     181.     229.     150.  34%1 <
  -5  -5   3    1264.    1087.     192.  34%1 o
  -5  -3   6     234.    1239.     234.  34%1 o
  -5  -1   8     959.    1150.     280.  34%1 o
  -4  -6   0     984.     550.     202.  34%1 <
  -4  -2   5    8676.    8008.     327.  34%1 o
  -3  -7  -3     220.     138.     170.  34%1 <
  -3  -3   2    3907.    4395.     322.  34%1 o
  -2  -4  -1   16121.   15198.     350.  34%1 o
  -2   2   6   13118.   20142.     615.  34%1 o
  -1  -7  -7      54.     489.     203.  34%1 <
  -1   1   3  529920.  677694.    1736.  34%1 o
   3  -5 -12     487.     268.     376.  34%1 <
   3  -1  -7   13480.   17130.     447.  34%1 o
   3   5   0    2562.    2073.     222.  34%1 o
   3   7   2     136.     164.     168.  34%1 <
   4  -2 -10    1773.    1309.     317.  34%1 o
   4   4  -3    3348.    2874.     228.  34%1 o
   4   6  -1     461.     601.     190.  34%1 o
   5  -5 -16      35.     503.     191.  34%1 <
   5  -1 -11    2497.    2241.     271.  34%1 o
   5   3  -6     665.    1220.     236.  34%1 o
   5   5  -4     219.     414.     177.  34%1 <
   5   7  -2    1090.     879.     155.  34%1 o
   6  -2 -14     353.     396.     209.  34%1 <
   6   2  -9    3441.    1683.     229.  34%1 o
   6   4  -7     246.      -3.     178.  34%1 <
   6   6  -5    1815.    1286.     170.  34%1 o
   7  -3 -17     208.      49.     169.  34%1 <
   7  -1 -15      88.     641.     189.  34%1 o
   7   1 -12    8444.    6317.     242.  34%1 o
   7   3 -10     400.     330.     164.  34%1 <
   7   5  -8    8650.    7642.     223.  34%1 o
   7   7  -6     207.     363.     118.  34%1 o
   8  -2 -18    1064.     531.     164.  34%1 o
   8   2 -13     947.     474.     159.  34%1 <
   8   4 -11    2563.    2454.     170.  34%1 o
   8   6  -9     384.     369.     127.  34%1 <
   9  -1 -19     144.     -50.     144.  34%1 <
   9   1 -16      52.    -185.     152.  34%1 <
   9   3 -14     421.    1274.     141.  34%1 o
   9   5 -12     215.     905.     131.  34%1 o
  10   2 -17      76.     234.     137.  34%1 <
  11   1 -20     102.      67.      56.  34%1 <
 -12  -4  19      98.     121.      93.  35%1 <
 -12  -2  21     497.     540.     111.  35%1 o
 -11  -5  16      75.      14.      98.  35%1 <
 -11  -3  18     321.     589.     116.  35%1 o
 -11  -1  20      65.     140.     122.  35%1 <
 -11   1  22     359.     170.     119.  35%1 <
 -10  -6  13     151.     100.     104.  35%1 <
 -10  -4  15      68.     206.     121.  35%1 <
 -10  -2  17      26.      37.     140.  35%1 <
 -10   2  21     434.     148.     122.  35%1 <
  -9  -5  12     114.     680.     134.  35%1 o
  -9  -3  14     497.     744.     149.  35%1 o
  -9  -1  17     179.      46.     146.  35%1 <
  -9   1  19     380.     352.     144.  35%1 <
  -8  -6   9     344.     442.     133.  35%1 o
  -8  -4  11    2193.    1762.     168.  35%1 o
  -8  -2  14     371.     631.     153.  35%1 o
  -8   0  16    1067.    1642.     168.  35%1 o
  -7  -7   6     301.     226.     110.  35%1 <
  -7  -5   8    8241.    8124.     231.  35%1 o
  -7  -3  11     352.     602.     157.  35%1 o
  -7  -1  13     161.    1111.     182.  35%1 o
  -7   1  15     128.     858.     182.  35%1 o
  -6  -6   5     389.     866.     167.  35%1 o
  -6  -2  10     838.    1040.     209.  35%1 o
  -6   0  12    6519.    7678.     257.  35%1 o
  -6   2  14    1718.     937.     204.  35%1 o
  -5  -7   2     978.    1121.     153.  35%1 o
  -5  -5   4     300.     703.     178.  35%1 o
  -5  -1   9    8814.   11822.     308.  35%1 o
  -5   1  11    2376.    2860.     275.  35%1 o
  -5   3  13    1930.    3903.     251.  35%1 o
  -4  -6   1     186.     295.     184.  35%1 <
  -4  -2   6    2070.    2819.     278.  35%1 o
  -4   0   8   42739.   34057.     431.  35%1 o
  -4   2  10    5354.    3409.     323.  35%1 o
  -3  -7  -2     179.      75.     166.  35%1 <
  -3  -1   5   38255.   44215.     508.  35%1 o
  -3   1   7   29977.   20618.     458.  35%1 o
  -3   3   9   11332.    6688.     405.  35%1 o
  -2  -6  -3    1152.    2490.     244.  35%1 o
  -2   0   4  184960.  173297.     899.  35%1 o
  -2   2   6   13715.   20142.     615.  35%1 o
  -1  -7  -6     388.     679.     193.  35%1 o
  -1  -1   1    7839.     119.     779.  35%1 <
  -1   3   5  410970.  464558.    1548.  35%1 o
   0  -6  -7    2403.    1790.     301.  35%1 o
   0   4   4    3223.    5191.     404.  35%1 o
   1   1  -1   14042.    8188.     799.  35%1 o
   1   3   1    4748.    4708.     399.  35%1 o
   1   5   3     881.     987.     258.  35%1 o
   2   0  -4  203570.  169467.     890.  35%1 o
   2   2  -2   14566.   12106.     425.  35%1 o
   2   4   0    5395.    6889.     296.  35%1 o
   2   6   2     203.     312.     211.  35%1 <
   3   1  -5   38117.   40454.     507.  35%1 o
   3   3  -3    2534.    3006.     290.  35%1 o
   3   5  -1     701.     645.     195.  35%1 o
   4   0  -8   39834.   35320.     429.  35%1 o
   4   2  -6    3482.    3131.     267.  35%1 o
   4   4  -4     625.     625.     201.  35%1 o
   4   6  -2     772.     823.     179.  35%1 o
   5  -5 -16      18.     503.     191.  35%1 <
   5   1  -9   10419.   10789.     300.  35%1 o
   5   3  -7    2805.    5210.     235.  35%1 o
   5   5  -5     441.     658.     162.  35%1 o
   5   7  -3      55.      46.     137.  35%1 <
   6  -4 -17     209.     362.     175.  35%1 <
   6   0 -12    5359.    7980.     263.  35%1 o
   6   2 -10     837.    1504.     201.  35%1 o
   6   4  -8    1009.     977.     169.  35%1 o
   6   6  -6     241.     480.     163.  35%1 <
   7  -3 -18     363.     459.     160.  35%1 <
   7   1 -13     348.    1022.     186.  35%1 o
   7   3 -11     622.     263.     157.  35%1 <
   7   5  -9    1355.    1326.     175.  35%1 o
   8  -2 -19     339.     328.     149.  35%1 <
   8   0 -16     789.    1658.     177.  35%1 o
   8   2 -14     302.     734.     154.  35%1 o
   8   4 -12     106.     259.     145.  35%1 <
   8   6 -10     120.      81.     124.  35%1 <
   9  -1 -20    1007.     833.     147.  35%1 o
   9   1 -18     214.     492.     140.  35%1 o
   9   1 -17      72.     531.     150.  35%1 o
   9   3 -15     998.    1191.     143.  35%1 o
  10   2 -18     963.    1220.     123.  35%1 o
 -11  -3  21      43.      72.      93.  37%1 <
 -11  -1  23      14.     -63.     103.  37%1 <
 -10  -4  18      25.     251.     105.  37%1 <
 -10  -4  19      50.      35.      97.  37%1 <
 -10  -2  20     333.     470.     114.  37%1 o
 -10  -2  21     359.     330.     112.  37%1 <
 -10   0  22    2082.    1168.     137.  37%1 o
  -9  -5  15      36.     210.     102.  37%1 <
  -9  -3  17     125.      -9.     123.  37%1 <
  -9  -3  18      24.      26.     112.  37%1 <
  -9  -1  19      58.     230.     136.  37%1 <
  -9   1  21    1022.     888.     146.  37%1 o
  -8  -6  12       6.     204.     112.  37%1 <
  -8  -4  14     123.     -25.     127.  37%1 <
  -8  -2  16     338.     616.     144.  37%1 o
  -8   0  18    1255.     660.     165.  37%1 o
  -8   2  20      49.    -150.     137.  37%1 <
  -7  -7   8     303.      84.     107.  37%1 <
  -7  -5  11     149.     173.     136.  37%1 <
  -7  -3  13      42.     148.     149.  37%1 <
  -7  -1  15     230.     153.     159.  37%1 <
  -7   1  17     770.     745.     184.  37%1 o
  -7   3  19      15.      98.     150.  37%1 <
  -6  -6   7     327.     123.     147.  37%1 <
  -6  -4   9      22.     -10.     162.  37%1 <
  -6  -4  10     680.     460.     160.  37%1 <
  -6  -2  12    1367.    1001.     178.  37%1 o
  -6   0  14      85.     -61.     190.  37%1 <
  -5  -7   4     463.     370.     136.  37%1 <
  -5  -5   6     303.     820.     177.  37%1 o
  -5  -3   8      20.     276.     199.  37%1 <
  -5   3  14     624.     356.     213.  37%1 <
  -5   5  16      47.     254.     193.  37%1 <
  -4  -6   3     107.     644.     176.  37%1 o
  -4  -4   5    2525.    1544.     202.  37%1 o
  -4  -2   7    6508.    7155.     292.  37%1 o
  -4   2  11    3067.    5869.     288.  37%1 o
  -4   4  13    2012.    1788.     264.  37%1 o
  -3  -7  -1    2197.    1715.     182.  37%1 o
  -3  -3   4      99.     832.     266.  37%1 o
  -3  -1   6    9705.   11323.     394.  37%1 o
  -3   1   8   17758.   11698.     393.  37%1 o
  -2  -6  -2     170.     314.     218.  37%1 <
  -1  -3  -1    7058.    5013.     396.  37%1 o
  -1   5   7   13173.   18380.     511.  37%1 o
   0  -6  -7    2151.    1790.     301.  37%1 o
   0   2   2   31173.   34295.     789.  37%1 o
   1   7   4      50.     260.     171.  37%1 <
   2  -2  -7   54691.   65953.     636.  37%1 o
   2   4  -1    3441.    3759.     274.  37%1 o
   2   6   1     166.     575.     205.  37%1 <
   3  -5 -13     380.    1454.     301.  37%1 o
   3  -1  -8   15422.   12101.     390.  37%1 o
   3   1  -6   10047.   12198.     391.  37%1 o
   3   3  -4      98.     579.     267.  37%1 <
   3   5  -2    2143.    2115.     204.  37%1 o
   3   7  -1      56.     186.     164.  37%1 <
   4  -4 -14    1911.    3447.     249.  37%1 o
   4  -2 -12     420.     432.     250.  37%1 <
   4   4  -6      59.     404.     180.  37%1 <
   4   6  -4     620.    1080.     175.  37%1 o
   5  -1 -13    4938.    4082.     241.  37%1 o
   5   1 -11    1053.     870.     237.  37%1 o
   5   3  -9    3020.    2598.     200.  37%1 o
   5   5  -7    3199.    3316.     204.  37%1 o
   5   7  -6     142.     346.     127.  37%1 <
   5   7  -5     589.     193.     137.  37%1 <
   6  -4 -19      14.     133.     103.  37%1 <
   6  -2 -17    1626.    1436.     187.  37%1 o
   6   0 -14     147.     -32.     182.  37%1 <
   6   2 -12    1314.     829.     177.  37%1 o
   6   4 -11     105.     400.     147.  37%1 <
   6   4 -10     978.     402.     153.  37%1 <
   6   6  -9     132.     -65.     135.  37%1 <
   6   6  -8    1509.    1213.     155.  37%1 o
   7  -3 -20      28.     528.     130.  37%1 o
   7  -1 -18     677.     550.     173.  37%1 o
   7   1 -16    3557.    3402.     185.  37%1 o
   7   3 -14     187.     614.     143.  37%1 o
   7   5 -12      20.     172.     126.  37%1 <
   8   0 -20      92.      33.     143.  37%1 <
   8   2 -18     832.    1328.     112.  37%1 o
   8   2 -17     891.     736.     150.  37%1 o
  -9  -5  18       8.      63.      86.  38%1 <
  -9  -3  20     155.     110.     100.  38%1 <
  -9  -3  21      33.     339.      92.  38%1 o
  -9  -1  22     811.     384.     116.  38%1 o
  -8  -6  14     385.     377.     105.  38%1 o
  -8  -4  16      23.     295.     114.  38%1 <
  -8  -4  17      62.     173.     106.  38%1 <
  -8  -2  18     817.     596.     138.  38%1 o
  -8  -2  19     413.      43.     121.  38%1 <
  -8   0  20      58.     335.     141.  38%1 <
  -8   2  22      78.      43.     114.  38%1 <
  -7  -5  13      11.     147.     124.  38%1 <
  -7  -3  15     256.     -68.     147.  38%1 <
  -7  -1  17     540.     901.     168.  38%1 o
  -7   1  19      77.     158.     155.  38%1 <
  -7   3  20      18.      51.     136.  38%1 <
  -7   3  21     367.     -27.     125.  38%1 <
  -6  -6   9     201.      86.     132.  38%1 <
  -6  -6  10     698.     947.     134.  38%1 o
  -6  -4  12     666.     321.     139.  38%1 <
  -6  -2  14     186.     531.     155.  38%1 o
  -6   0  16      83.     354.     170.  38%1 <
  -6   2  17    1582.    1689.     189.  38%1 o
  -6   4  19       5.     150.     142.  38%1 <
  -5  -7   6     321.     415.     120.  38%1 o
  -5  -5   8    3500.    2355.     187.  38%1 o
  -5  -3  10     964.    1296.     184.  38%1 o
  -5  -1  12   14025.   11299.     279.  38%1 o
  -5   1  14      59.     523.     198.  38%1 <
  -4  -6   4     657.    1140.     179.  38%1 o
  -4  -4   7     719.     868.     186.  38%1 o
  -4  -2   9    8538.    9819.     279.  38%1 o
  -4   2  12     359.     314.     245.  38%1 <
  -4   4  14    1916.    3720.     255.  38%1 o
  -3  -7   0    5754.    4513.     200.  38%1 o
  -3  -5   3     291.     910.     189.  38%1 o
  -3  -3   5     418.     830.     261.  38%1 o
  -3  -1   7   10827.   10019.     360.  38%1 o
  -3   1   9     160.    2626.     342.  38%1 o
  -3   5  12    1710.    1000.     368.  38%1 <
  -2  -6  -1      59.     374.     208.  38%1 <
  -2  -4   1    3944.    4760.     274.  38%1 o
  -2   2   7   61826.   62708.     629.  38%1 o
  -1  -7  -5      41.      84.     188.  38%1 <
   0  -2  -2   33880.   34788.     794.  38%1 o
   0   6   5    1248.    2816.     280.  38%1 o
   1   3   0    9235.   12054.     392.  38%1 o
   1   7   3    1309.    1114.     183.  38%1 o
   2   4  -2   10268.   10484.     289.  38%1 o
   2   6   0     545.     894.     195.  38%1 o
   3  -1  -9     273.    2774.     331.  38%1 o
   3   1  -7   10139.   11640.     358.  38%1 o
   3   5  -4     356.     418.     182.  38%1 <
   3   7  -2    2342.    1370.     159.  38%1 o
   4  -2 -13      99.    1036.     232.  38%1 o
   4   2  -9    8480.    9172.     288.  38%1 o
   4   4  -7     749.    1219.     178.  38%1 o
   4   6  -6    1340.    1431.     175.  38%1 o
   5  -3 -17     366.     275.     168.  38%1 <
   5  -1 -15     639.     117.     191.  38%1 <
   5   1 -13    3901.    3183.     220.  38%1 o
   5   3 -11    1557.     845.     172.  38%1 o
   5   5 -10     382.       5.     143.  38%1 <
   5   5  -9     768.     496.     155.  38%1 o
   6  -2 -19     100.      62.     151.  38%1 <
   6   2 -15    2325.    2544.     171.  38%1 o
   6   2 -14     137.     462.     164.  38%1 <
   6   4 -13     282.     447.     144.  38%1 o
   7  -1 -20    3240.    2945.     180.  38%1 o
   7   1 -19     148.     150.     144.  38%1 <
   7   1 -18     538.     284.     157.  38%1 <
   7   3 -16     410.     904.     120.  38%1 o
  -9  -3  21      28.     339.      92.  39%1 o
  -9  -1  23     177.     183.     107.  39%1 <
  -8  -4  17      81.     173.     106.  39%1 <
  -8  -4  18     135.     -28.     104.  39%1 <
  -8  -2  19     458.      43.     121.  39%1 <
  -8  -2  20      95.     245.     110.  39%1 <
  -8   0  22      45.     -53.     116.  39%1 <
  -7  -5  14      80.     254.     114.  39%1 <
  -7  -5  15      22.     156.     113.  39%1 <
  -7  -3  16     487.     275.     135.  39%1 <
  -7  -3  17     108.      -2.     122.  39%1 <
  -7  -1  18     714.     688.     156.  39%1 o
  -7   1  20    3813.    2960.     176.  39%1 o
  -7   3  21     414.     -27.     125.  39%1 <
  -6  -6  10     793.     947.     134.  39%1 o
  -6  -6  11      44.     103.     120.  39%1 <
  -6  -4  12     834.     321.     139.  39%1 <
  -6  -4  13     368.     372.     136.  39%1 <
  -6  -2  14     178.     531.     155.  39%1 o
  -6  -2  15    2960.    2458.     178.  39%1 o
  -6   0  16     160.     354.     170.  39%1 <
  -6   2  18      17.     275.     163.  39%1 <
  -6   4  19       5.     150.     142.  39%1 <
  -5  -7   6     393.     415.     120.  39%1 o
  -5  -7   7      38.     -47.     116.  39%1 <
  -5  -5   9     806.     150.     150.  39%1 <
  -5  -3  11    1417.     823.     174.  39%1 o
  -5  -1  13    3941.    3290.     225.  39%1 o
  -5   1  15     598.     408.     191.  39%1 <
  -5   3  16      97.      82.     194.  39%1 <
  -4  -6   5    3080.    2265.     187.  39%1 o
  -4  -4   7     749.     868.     186.  39%1 o
  -4  -2   9    9798.    9819.     279.  39%1 o
  -4   2  13     237.    1849.     240.  39%1 o
  -4   4  14    2472.    3720.     255.  39%1 o
  -3  -7   1      97.     238.     161.  39%1 <
  -3  -5   3     346.     910.     189.  39%1 o
  -3   1   9     352.    2626.     342.  39%1 o
  -2  -6  -1      93.     374.     208.  39%1 <
  -1  -7  -5      72.      84.     188.  39%1 <
  -1  -3   0   15578.   12472.     401.  39%1 o
  -1  -1   2   24365.   25972.     670.  39%1 o
  -1   7   8      68.     164.     156.  39%1 <
   0  -4  -4    7550.    5992.     397.  39%1 o
   0  -2  -2   40446.   34788.     794.  39%1 o
   1   1  -2   20902.   23467.     694.  39%1 o
   1   5   1    3196.    2767.     240.  39%1 o
   2  -4 -10    2525.    2771.     371.  39%1 o
   2   2  -4     547.    1367.     325.  39%1 o
   2   4  -2   11708.   10484.     289.  39%1 o
   2   6  -1     186.     617.     188.  39%1 o
   3  -5 -14    3875.    2773.     259.  39%1 o
   3  -3 -12    2751.    6187.     287.  39%1 o
   3   1  -8    6096.    5832.     322.  39%1 o
   3   3  -6   26975.   24629.     344.  39%1 o
   3   5  -4     452.     418.     182.  39%1 <
   3   7  -3    1277.    1276.     152.  39%1 o
   4  -4 -16    1970.    3546.     217.  39%1 o
   4  -2 -14    1516.    6987.     256.  39%1 o
   4   0 -12   14115.   26790.     365.  39%1 o
   4   2 -10     636.     912.     223.  39%1 o
   4   4  -8     783.     991.     176.  39%1 o
   4   6  -7      89.     194.     152.  39%1 <
   4   6  -6    1652.    1431.     175.  39%1 o
   5  -3 -18     659.     975.     170.  39%1 o
   5  -1 -16    2882.    3141.     208.  39%1 o
   5   1 -14     407.    1486.     185.  39%1 o
   5   1 -13    4621.    3183.     220.  39%1 o
   5   3 -12    2215.    3006.     181.  39%1 o
   5   5 -11     355.     288.     137.  39%1 <
   5   5 -10     420.       5.     143.  39%1 <
   6  -2 -20     150.     705.     142.  39%1 o
   6   0 -18   12991.    9892.     252.  39%1 o
   6   2 -16     596.     494.     148.  39%1 o
   6   2 -15    2687.    2544.     171.  39%1 o
   6   4 -14     580.    1307.     124.  39%1 o
   7   1 -19     235.     150.     144.  39%1 <
  -8  -2  21      75.     305.     110.  40%1 <
  -8  -2  22      67.      88.      97.  40%1 <
  -7  -5  16      62.     135.      97.  40%1 <
  -7  -5  17     126.     187.      92.  40%1 <
  -7  -3  18     226.     292.     125.  40%1 <
  -7  -3  19     182.     246.     109.  40%1 <
  -7  -1  19      55.     292.     145.  40%1 <
  -7  -1  20    2808.    2402.     158.  40%1 o
  -7   1  21     142.      30.     140.  40%1 <
  -7   1  22      92.     296.     132.  40%1 <
  -6  -6  12     119.     228.     117.  40%1 <
  -6  -6  13      13.     194.     105.  40%1 <
  -6  -4  14     481.     550.     132.  40%1 o
  -6  -4  15      12.     235.     121.  40%1 <
  -6  -2  16     175.     268.     156.  40%1 <
  -6   0  18   10294.    9791.     254.  40%1 o
  -6   2  19     139.     196.     148.  40%1 <
  -5  -7   8     207.     432.     108.  40%1 o
  -5  -7   9      33.     211.     110.  40%1 <
  -5  -5  10     382.     343.     140.  40%1 <
  -5  -5  11     174.     247.     134.  40%1 <
  -5  -3  12    2173.    2619.     173.  40%1 o
  -5  -3  13    1289.    1574.     156.  40%1 o
  -5  -1  14    1956.    1486.     186.  40%1 o
  -5   1  16    1519.    2250.     202.  40%1 o
  -5   3  17     187.     672.     176.  40%1 o
  -4  -6   6     968.    1185.     169.  40%1 o
  -4  -6   7     156.     368.     148.  40%1 <
  -4  -4   8     241.    1576.     174.  40%1 o
  -4  -4   9      66.      67.     156.  40%1 <
  -4  -2  10     368.     480.     213.  40%1 <
  -4   0  12   12041.   20689.     337.  40%1 o
  -4   4  15     295.     956.     220.  40%1 o
  -3  -7   2    1873.    1374.     165.  40%1 o
  -3  -7   3    1114.    1344.     154.  40%1 o
  -3  -5   4      56.     507.     175.  40%1 <
  -3  -5   5     240.     233.     179.  40%1 <
  -3  -3   7    1414.    2026.     232.  40%1 o
  -3  -1   8    5624.    5387.     308.  40%1 o
  -3   1  10   14769.   15743.     366.  40%1 o
  -3   3  11    8972.    7765.     325.  40%1 o
  -2  -6   0    1968.     825.     203.  40%1 o
  -2   0   6  485840.  403672.    1119.  40%1 o
  -2   6  10    7173.    8257.     568.  40%1 o
  -1  -7  -4     271.     419.     181.  40%1 <
   0  -6  -6     758.    1400.     279.  40%1 o
   0   4   3   17899.   17462.     412.  40%1 o
   0   6   4     429.     681.     252.  40%1 <
   1  -1  -4  180450.  174349.    1016.  40%1 o
   1   3  -1    8234.   11376.     376.  40%1 o
   1   7   2     205.     411.     176.  40%1 <
   2  -4 -10    1731.    2771.     371.  40%1 o
   2  -2  -8   79169.   87597.     654.  40%1 o
   2   2  -5    8020.    6840.     309.  40%1 o
   2   4  -3    1971.    1797.     234.  40%1 o
   2   6  -2     356.     578.     178.  40%1 o
   3   1  -9     697.    2334.     281.  40%1 o
   3   3  -7    2159.    1655.     236.  40%1 o
   3   5  -6    2181.    2277.     190.  40%1 o
   3   7  -5     133.     534.     130.  40%1 o
   3   7  -4     279.      -2.     134.  40%1 <
   4  -4 -17     708.     705.     177.  40%1 o
   4  -2 -15     220.    1040.     210.  40%1 o
   4   2 -11    1068.    2008.     203.  40%1 o
   4   4 -10     257.     284.     150.  40%1 <
   4   4  -9      79.     400.     157.  40%1 <
   4   6  -9     661.     957.     140.  40%1 o
   4   6  -8      43.      60.     138.  40%1 <
   5  -3 -19      85.     674.     151.  40%1 o
   5  -1 -17    2731.    3239.     209.  40%1 o
   5   1 -16     115.     190.     165.  40%1 <
   5   1 -15     406.     174.     168.  40%1 <
   5   3 -14     277.     232.     148.  40%1 <
   5   3 -13    1344.    1190.     166.  40%1 o
   5   5 -12      45.     617.     122.  40%1 o
   6   0 -20     159.     253.     141.  40%1 <
   6   2 -17    1505.    1022.     155.  40%1 o
  -7  -3  21     300.      78.      98.  41%1 <
  -7  -1  22      12.     140.     119.  41%1 <
  -6  -4  17     147.     545.     111.  41%1 o
  -6  -4  18      81.      34.     102.  41%1 <
  -6  -2  18      29.      38.     137.  41%1 <
  -6  -2  19     101.     142.     120.  41%1 <
  -6  -2  20      36.     -62.     117.  41%1 <
  -6   0  20     142.     330.     146.  41%1 <
  -6   2  21     336.     447.     132.  41%1 o
  -5  -5  13      99.     101.     125.  41%1 <
  -5  -5  14    1856.     864.     131.  41%1 o
  -5  -3  15    1992.     793.     152.  41%1 o
  -5  -3  16      55.     210.     128.  41%1 <
  -5  -1  16      48.     607.     174.  41%1 o
  -5  -1  17    2704.    2328.     176.  41%1 o
  -5   1  17    2954.    2748.     200.  41%1 o
  -5   1  18     368.     557.     182.  41%1 o
  -5   3  19     195.     505.     151.  41%1 o
  -4  -6   9     971.     668.     139.  41%1 o
  -4  -6  10     155.     258.     132.  41%1 <
  -4  -4  11     219.     504.     148.  41%1 o
  -4  -2  12     263.     387.     180.  41%1 <
  -4  -2  13     174.     477.     173.  41%1 <
  -4   0  14    3657.    3097.     216.  41%1 o
  -4   2  15     530.    1414.     209.  41%1 o
  -4   4  16    2878.    3295.     217.  41%1 o
  -3  -7   4      47.     152.     133.  41%1 <
  -3  -7   5     291.     213.     129.  41%1 <
  -3  -5   6    2860.    2639.     196.  41%1 o
  -3  -5   7    7884.    7350.     223.  41%1 o
  -3  -3   8     448.     359.     211.  41%1 <
  -3  -3   9    1776.    1592.     194.  41%1 o
  -3  -1  10    8301.    6951.     291.  41%1 o
  -3   1  11   17981.   20427.     367.  41%1 o
  -3   3  12    5324.    6199.     294.  41%1 o
  -3   5  13    2644.    2524.     301.  41%1 o
  -2  -6   2     301.     644.     178.  41%1 o
  -2  -4   4     538.     654.     213.  41%1 o
  -2  -2   6    3273.    4444.     298.  41%1 o
  -2   2   8   97246.   93496.     665.  41%1 o
  -1  -7  -2     736.     588.     179.  41%1 o
  -1  -5   0    1231.    1813.     216.  41%1 o
  -1  -3   1    7008.   10181.     373.  41%1 o
  -1  -1   3  146510.  154179.     824.  41%1 o
  -1   7   7     575.     940.     210.  41%1 o
   0  -6  -5    1992.    2830.     275.  41%1 o
   0  -4  -3   22466.   18947.     408.  41%1 o
   0   4   2    8404.   10935.     360.  41%1 o
   0   6   3     882.    1257.     238.  41%1 o
   1   1  -3  146090.  148863.     828.  41%1 o
   1   3  -2   17528.   16340.     376.  41%1 o
   1   5  -1     471.    1073.     206.  41%1 o
   1   7   0    1484.     757.     168.  41%1 o
   2  -2  -9   41048.   40638.     509.  41%1 o
   2   2  -6    4439.    6195.     316.  41%1 o
   2   4  -5     382.    1205.     201.  41%1 o
   2   6  -5    3841.    3041.     196.  41%1 o
   2   6  -4    2310.    2174.     185.  41%1 o
   3  -3 -14     463.     489.     220.  41%1 <
   3  -1 -12    1806.    1731.     253.  41%1 o
   3   1 -11   10885.   14676.     304.  41%1 o
   3   1 -10    7401.    7161.     289.  41%1 o
   3   3 -10     279.     532.     178.  41%1 <
   3   3  -9    1945.    1720.     203.  41%1 o
   3   5  -9     169.     261.     147.  41%1 <
   3   5  -8     189.     307.     165.  41%1 <
   4  -4 -18     639.     531.     156.  41%1 o
   4  -2 -17     284.      64.     174.  41%1 <
   4  -2 -16    1148.    1113.     198.  41%1 o
   4   0 -16    1116.    1028.     184.  41%1 o
   4   2 -14    1860.    1967.     177.  41%1 o
   4   2 -13     197.     517.     172.  41%1 o
   4   4 -13     577.     422.     150.  41%1 <
   4   4 -12      59.     186.     146.  41%1 <
   5  -1 -20     550.     827.     151.  41%1 o
   5  -1 -19     375.     710.     159.  41%1 o
   5   1 -19     600.     723.     141.  41%1 o
   5   1 -18     842.     846.     159.  41%1 o
  -6  -4  19       4.      62.      95.  42%1 <
  -6  -2  20      30.     -62.     117.  42%1 <
  -6  -2  21     188.     292.     108.  42%1 <
  -6   0  22     999.     615.     133.  42%1 o
  -5  -5  15     210.      86.     107.  42%1 <
  -5  -5  16      24.     140.     100.  42%1 <
  -5  -3  16      50.     210.     128.  42%1 <
  -5  -3  17     269.     222.     122.  42%1 <
  -5  -1  17    2470.    2328.     176.  42%1 o
  -5  -1  18    1120.     606.     156.  42%1 o
  -5   1  18     418.     557.     182.  42%1 o
  -5   1  19     604.     723.     160.  42%1 o
  -5   3  19     390.     505.     151.  42%1 o
  -5   3  20      70.     301.     133.  42%1 <
  -4  -6  10     188.     258.     132.  42%1 <
  -4  -6  11     189.     206.     119.  42%1 <
  -4  -6  12     200.      40.     112.  42%1 <
  -4  -4  12      68.      46.     145.  42%1 <
  -4  -4  13     550.     436.     141.  42%1 o
  -4  -2  13     166.     477.     173.  42%1 <
  -4  -2  14    1481.    1703.     176.  42%1 o
  -4   2  16    1914.    1057.     195.  42%1 o
  -4   4  16    3355.    3295.     217.  42%1 o
  -3  -7   6     101.     177.     121.  42%1 <
  -3  -7   7      94.     210.     119.  42%1 <
  -3  -5   8     234.     571.     167.  42%1 o
  -3  -5   9     124.     127.     145.  42%1 <
  -3  -3   9    1953.    1592.     194.  42%1 o
  -3  -3  10     344.     458.     179.  42%1 <
  -3  -1  11   12192.   14069.     303.  42%1 o
  -3   1  12    1575.    1024.     256.  42%1 o
  -3   5  13    2675.    2524.     301.  42%1 o
  -2  -6   3     999.     822.     189.  42%1 o
  -2  -6   4    2954.    2024.     186.  42%1 o
  -2  -4   5     474.     938.     208.  42%1 o
  -2  -2   6    4510.    4444.     298.  42%1 o
  -2  -2   7   19849.   18437.     356.  42%1 o
  -2   0   8    4581.    2776.     320.  42%1 o
  -2   4   9    2203.    4996.     485.  42%1 o
  -1  -7  -1    1006.    1385.     174.  42%1 o
  -1  -5   1     394.     525.     201.  42%1 <
  -1  -3   2   16317.   19202.     388.  42%1 o
  -1   7   6    1713.    1412.     206.  42%1 o
   0  -6  -4     422.     956.     252.  42%1 o
   0  -2  -1    5672.   12906.     607.  42%1 o
   0   2   1    7776.   12403.     612.  42%1 o
   0   6   2    1486.    1443.     224.  42%1 o
   1  -7  -9     316.    1152.     241.  42%1 o
   1   3  -3   51332.   50586.     472.  42%1 o
   1   5  -2    2331.    2057.     207.  42%1 o
   1   7  -2      27.      54.     153.  42%1 <
   1   7  -1     663.     643.     162.  42%1 o
   2  -2  -9   39186.   40638.     509.  42%1 o
   2   0  -8    4127.    3063.     322.  42%1 o
   2   2  -7   21122.   21067.     363.  42%1 o
   2   4  -7     817.    1199.     187.  42%1 o
   2   4  -6     324.     808.     194.  42%1 o
   2   6  -6     390.    1052.     167.  42%1 o
   2   6  -5    3581.    3041.     196.  42%1 o
   3  -5 -16      22.     -40.     185.  42%1 <
   3  -3 -14     157.     489.     220.  42%1 <
   3  -1 -13     430.    1238.     224.  42%1 o
   3   1 -12     576.     644.     220.  42%1 <
   3   1 -11   14212.   14676.     304.  42%1 o
   3   3 -11    2121.    1729.     180.  42%1 o
   3   3 -10     126.     532.     178.  42%1 <
   3   5 -11    3785.    1689.     161.  42%1 o
   3   5 -10     330.     979.     158.  42%1 o
   4  -2 -18     117.     289.     155.  42%1 <
   4  -2 -17     265.      64.     174.  42%1 <
   4   0 -16     723.    1028.     184.  42%1 o
   4   2 -16     419.     790.     145.  42%1 o
   4   2 -15      67.       7.     155.  42%1 <
  -5  -1  22     425.     164.     118.  43%1 <
  -5   1  22      95.      36.     130.  43%1 <
  -4  -4  17     257.     499.     112.  43%1 o
  -4  -4  18     156.     261.     102.  43%1 <
  -4  -4  19     208.     253.      93.  43%1 <
  -4  -2  18      69.      38.     127.  43%1 <
  -4  -2  19     115.      59.     118.  43%1 <
  -4   0  18    9808.    9668.     248.  43%1 o
  -4   0  20     986.     511.     138.  43%1 o
  -4   2  18     106.     426.     154.  43%1 <
  -4   2  19     187.     123.     140.  43%1 <
  -4   4  18     665.     508.     160.  43%1 o
  -4   4  19     743.     394.     140.  43%1 <
  -3  -5  12      54.     372.     134.  43%1 <
  -3  -5  13     103.     207.     126.  43%1 <
  -3  -5  14     486.     688.     115.  43%1 o
  -3  -3  13    1299.    1818.     169.  43%1 o
  -3  -3  14      12.     372.     140.  43%1 <
  -3  -3  15      68.     279.     129.  43%1 <
  -3  -1  14     490.     901.     170.  43%1 o
  -3  -1  15    2295.    1352.     177.  43%1 o
  -3   1  14    1228.    1147.     202.  43%1 o
  -3   1  15    5437.    1998.     194.  43%1 o
  -3   3  14     238.     794.     221.  43%1 o
  -3   5  14    3678.    3456.     260.  43%1 o
  -2  -6   7      82.     123.     146.  43%1 <
  -2  -6   8     218.     363.     135.  43%1 <
  -2  -6   9     315.     131.     129.  43%1 <
  -2  -4   8     584.     305.     162.  43%1 <
  -2  -4   9     138.     434.     161.  43%1 <
  -2  -2   9   12683.   16045.     326.  43%1 o
  -2  -2  10   16210.   17486.     305.  43%1 o
  -2   0  10     322.    1210.     253.  43%1 o
  -2   2  10   39858.   37709.     456.  43%1 o
  -1  -7   2      76.      47.     149.  43%1 <
  -1  -7   3    3443.    2506.     165.  43%1 o
  -1  -5   3     227.     645.     189.  43%1 o
  -1  -5   4    4108.    4174.     207.  43%1 o
  -1  -3   4     260.     332.     294.  43%1 <
  -1  -3   5   24812.   23990.     356.  43%1 o
  -1  -1   5   19479.   18463.     444.  43%1 o
  -1   1   5   45054.   37487.     665.  43%1 o
  -1   3   5  445290.  464558.    1548.  43%1 o
  -1   7   4    1193.     944.     194.  43%1 o
   0  -6  -2     104.     842.     218.  43%1 o
   0  -4  -1     247.    1382.     292.  43%1 o
   0   2   0   75774.   74045.     666.  43%1 o
   0   4   0    4510.    1629.     268.  43%1 o
   0   6  -1     420.     744.     182.  43%1 o
   0   6   0     419.     795.     194.  43%1 o
   1  -7  -8      45.     435.     221.  43%1 <
   1  -5  -7   15279.   19466.     482.  43%1 o
   1  -3  -6   29723.   32398.    1060.  43%1 o
   1   1  -5   18493.   19178.     447.  43%1 o
   1   3  -6    1999.    1722.     232.  43%1 o
   1   3  -5   29262.   24279.     358.  43%1 o
   1   5  -6    1340.    1896.     180.  43%1 o
   1   5  -5     836.     717.     182.  43%1 o
   1   7  -6     490.     414.      90.  43%1 o
   1   7  -5      13.     416.     127.  43%1 o
   2  -6 -13    4924.    3045.     336.  43%1 o
   2  -4 -12     920.    1408.     273.  43%1 o
   2  -2 -11    2808.    2439.     284.  43%1 o
   2   0 -10     139.     228.     255.  43%1 <
   2   2 -11    1094.     900.     198.  43%1 o
   2   2 -10   15713.   18029.     313.  43%1 o
   2   4 -12     159.     346.     143.  43%1 <
   2   4 -11      49.     226.     144.  43%1 <
   2   4 -10     523.     616.     153.  43%1 o
   3  -3 -18     116.      85.     149.  43%1 <
   3  -3 -17     339.     348.     163.  43%1 <
   3  -1 -18     180.    -219.     161.  43%1 <
   3  -1 -17     504.     564.     175.  43%1 o
   3  -1 -16     707.    1409.     190.  43%1 o
   3   1 -18     121.     215.     143.  43%1 <
   3   1 -17     499.     434.     151.  43%1 <
   3   1 -16     888.    1006.     164.  43%1 o
   3   1 -15    1576.    1564.     172.  43%1 o
   3   3 -15     152.     809.     133.  43%1 o
  -4  -4  19     362.     253.      93.  44%1 <
  -4  -2  20      78.     188.     104.  44%1 <
  -4  -2  21      36.      91.     100.  44%1 <
  -4   0  20     993.     511.     138.  44%1 o
  -4   0  22      55.     108.     108.  44%1 <
  -4   2  20      51.     314.     129.  44%1 <
  -4   2  21      43.       0.     122.  44%1 <
  -3  -5  14     383.     688.     115.  44%1 o
  -3  -5  15     264.     279.     101.  44%1 <
  -3  -5  16       7.     -60.      97.  44%1 <
  -3  -3  15     116.     279.     129.  44%1 <
  -3  -3  16      29.     209.     123.  44%1 <
  -3  -3  17     162.     397.     113.  44%1 o
  -3  -1  15    1355.    1352.     177.  44%1 o
  -3  -1  16     753.     800.     168.  44%1 o
  -3  -1  17     513.     187.     149.  44%1 <
  -3   1  16     788.    1116.     187.  44%1 o
  -3   1  17     477.     669.     172.  44%1 o
  -3   3  16      53.      31.     181.  44%1 <
  -3   5  15     943.     966.     211.  44%1 o
  -2  -6   9     263.     131.     129.  44%1 <
  -2  -6  10     320.     384.     122.  44%1 o
  -2  -6  11     122.     169.     112.  44%1 <
  -2  -4  10     192.      47.     146.  44%1 <
  -2  -4  11      71.     115.     140.  44%1 <
  -2  -2  10   15461.   17486.     305.  44%1 o
  -2  -2  11     966.    1532.     194.  44%1 o
  -2  -2  12     444.     588.     167.  44%1 o
  -2   0  12   15748.   11808.     282.  44%1 o
  -2   2  11    1812.    2420.     285.  44%1 o
  -1  -7   3    2942.    2506.     165.  44%1 o
  -1  -7   4     254.     217.     132.  44%1 <
  -1  -7   5      11.     -69.     123.  44%1 <
  -1  -5   4    4175.    4174.     207.  44%1 o
  -1  -5   5     310.     418.     176.  44%1 <
  -1  -3   5   21607.   23990.     356.  44%1 o
  -1  -3   6     808.    1140.     231.  44%1 o
  -1  -1   6    8790.    8511.     348.  44%1 o
  -1   1   6   18825.   16271.     489.  44%1 o
  -1   5   5     556.    2072.     329.  44%1 o
  -1   7   3    3913.    3496.     209.  44%1 o
  -1   7   4     670.     944.     194.  44%1 o
   0  -6  -2      90.     842.     218.  44%1 o
   0  -6  -1     427.     656.     200.  44%1 o
   0  -4  -1     550.    1382.     292.  44%1 o
   0  -2   0   73520.   75999.     663.  44%1 o
   0   2   0   72198.   74045.     666.  44%1 o
   0   4  -1      29.     363.     248.  44%1 <
   0   6  -2      90.     551.     175.  44%1 o
   0   6  -1     178.     744.     182.  44%1 o
   1  -1  -6   18353.   17091.     494.  44%1 o
   1   1  -6    8093.    9418.     362.  44%1 o
   1   3  -7     108.      -7.     192.  44%1 <
   1   3  -6    1355.    1722.     232.  44%1 o
   1   5  -9      21.     247.     135.  44%1 <
   1   5  -8      25.     -14.     149.  44%1 <
   1   5  -7    1581.    2474.     176.  44%1 o
   1   5  -6    1573.    1896.     180.  44%1 o
   2  -4 -14     192.     308.     214.  44%1 <
   2  -4 -13     123.     486.     236.  44%1 <
   2  -2 -13    1082.    1094.     213.  44%1 o
   2  -2 -12     112.     642.     231.  44%1 <
   2   0 -14    1275.     356.     173.  44%1 <
   2   0 -12   16331.   12861.     288.  44%1 o
   2   2 -14      14.     156.     139.  44%1 <
   2   2 -13     632.     749.     160.  44%1 o
   2   2 -12     842.     529.     171.  44%1 o
   2   4 -13     137.     955.     118.  44%1 o
   2   4 -12     122.     346.     143.  44%1 <
   3  -3 -19      26.     128.     127.  44%1 <
   3  -1 -19      85.     118.     138.  44%1 <
   3  -1 -18     122.    -219.     161.  44%1 <
   3   1 -18     129.     215.     143.  44%1 <
  -3  -3  20      14.      97.      92.  45%1 <
  -3  -1  19      83.     321.     125.  45%1 <
  -3  -1  20     529.     595.     123.  45%1 o
  -3  -1  21     408.     139.     112.  45%1 <
  -3   1  19      97.     320.     142.  45%1 <
  -3   1  20     608.     418.     131.  45%1 o
  -3   1  21     533.     604.     124.  45%1 o
  -3   3  18      26.     103.     145.  45%1 <
  -3   3  19      76.       0.     127.  45%1 <
  -3   5  16      82.     336.     174.  45%1 <
  -2  -4  14     100.      17.     123.  45%1 <
  -2  -4  15      13.     -43.     111.  45%1 <
  -2  -4  16     223.     168.     105.  45%1 <
  -2  -4  17      84.     188.     100.  45%1 <
  -2  -4  18      62.     152.      90.  45%1 <
  -2  -2  14      23.      -9.     145.  45%1 <
  -2  -2  15     114.      45.     140.  45%1 <
  -2  -2  16      53.     101.     134.  45%1 <
  -2  -2  17      55.     215.     120.  45%1 <
  -2   0  14    1872.     481.     180.  45%1 <
  -2   2  12     204.    -244.     230.  45%1 <
  -2   2  13    1302.     700.     210.  45%1 o
  -2   4  11     589.     712.     303.  45%1 <
  -1  -7   7      24.     172.     108.  45%1 <
  -1  -7   8       4.      68.     103.  45%1 <
  -1  -7   9      47.     131.      94.  45%1 <
  -1  -5   8      39.    -151.     138.  45%1 <
  -1  -5   9      13.     258.     135.  45%1 <
  -1  -5  10      51.    -159.     132.  45%1 <
  -1  -5  11    1632.    1344.     146.  45%1 o
  -1  -3   8     863.     651.     180.  45%1 o
  -1  -3   9    3215.    2986.     189.  45%1 o
  -1  -3  10     560.     574.     166.  45%1 o
  -1  -1   7     125.     132.     283.  45%1 <
  -1  -1   8    3488.    4237.     288.  45%1 o
  -1  -1   9   30497.   29731.     388.  45%1 o
  -1   1   7     207.    1319.     365.  45%1 o
  -1   3   5  438250.  464558.    1548.  45%1 o
  -1   5   2    3287.    2000.     248.  45%1 o
  -1   5   3     159.     672.     262.  45%1 <
  -1   7  -1     804.     936.     146.  45%1 o
  -1   7   0     604.     538.     154.  45%1 o
  -1   7   1     520.     484.     166.  45%1 <
   0  -6   1     363.     737.     178.  45%1 o
   0  -6   2     191.     175.     171.  45%1 <
   0  -6   3     661.     863.     170.  45%1 o
   0  -4   1      67.     356.     240.  45%1 <
   0  -4   2    4340.    4692.     250.  45%1 o
   0  -4   3    6511.    7293.     246.  45%1 o
   0  -2   1     935.    2480.     442.  45%1 o
   0   2  -2    7222.    6907.     393.  45%1 o
   0   4  -5     281.     350.     185.  45%1 <
   0   4  -4    1506.    1511.     200.  45%1 o
   0   4  -3    6843.    6614.     253.  45%1 o
   0   6  -9     209.     304.     101.  45%1 o
   0   6  -8      30.     301.     124.  45%1 <
   0   6  -7     507.     298.     137.  45%1 <
   0   6  -6     209.     286.     144.  45%1 <
   0   6  -5     637.    1423.     166.  45%1 o
   1  -7  -6    2196.    1832.     204.  45%1 o
   1  -5  -6    7482.   10628.     397.  45%1 o
   1  -1  -8    7013.    6753.     365.  45%1 o
   1  -1  -7     183.    1041.     382.  45%1 <
   1   1 -11      30.    -151.     215.  45%1 <
   1   1 -10    9911.    9226.     287.  45%1 o
   1   1  -9   30712.   28420.     379.  45%1 o
   1   1  -8    4460.    4316.     285.  45%1 o
   1   3 -14      10.     326.     126.  45%1 <
   1   3 -13     526.     332.     141.  45%1 <
   1   3 -12     499.    1153.     150.  45%1 o
   1   3 -11      68.     241.     152.  45%1 <
   1   3 -10     510.     751.     163.  45%1 o
   2  -4 -17     216.     331.     151.  45%1 <
   2  -4 -16     704.    1311.     174.  45%1 o
   2  -4 -15      63.     207.     191.  45%1 <
   2  -2 -19      22.     163.     125.  45%1 <
   2  -2 -18     587.     505.     145.  45%1 o
   2  -2 -17      89.     280.     159.  45%1 <
   2  -2 -16      67.     236.     170.  45%1 <
   2  -2 -15     138.     -25.     183.  45%1 <
   2   0 -18    5102.    2893.     181.  45%1 o
   2   0 -16      98.     115.     177.  45%1 <
  -2  -2  19      25.     224.     106.  46%1 <
  -2  -2  20      13.     -18.      91.  46%1 <
  -2   0  18    3570.    2758.     177.  46%1 o
  -2   0  20     330.     402.     116.  46%1 o
  -2   2  15      83.     569.     176.  46%1 o
  -2   2  16      34.     143.     163.  46%1 <
  -2   2  17      35.     422.     154.  46%1 <
  -2   2  18     744.     505.     142.  46%1 o
  -2   4  12    1530.    1506.     270.  46%1 o
  -2   6   7     315.    1114.     286.  46%1 o
  -1  -5  14      27.     -40.     105.  46%1 <
  -1  -5  15      19.      51.      95.  46%1 <
  -1  -5  16      12.     120.      84.  46%1 <
  -1  -3  13     400.    -102.     131.  46%1 <
  -1  -3  14      13.     262.     134.  46%1 <
  -1  -3  15      18.       1.     121.  46%1 <
  -1  -3  16      15.     -15.     117.  46%1 <
  -1  -3  17      56.      52.     106.  46%1 <
  -1  -1  11      53.    -388.     209.  46%1 <
  -1  -1  12    3316.    3000.     204.  46%1 o
  -1  -1  13     578.     525.     170.  46%1 o
  -1  -1  14    3822.    3106.     182.  46%1 o
  -1   1   8    8568.    7896.     356.  46%1 o
  -1   1   9   44157.   45740.     462.  46%1 o
  -1   1  10   11074.   13992.     343.  46%1 o
  -1   5  -3      52.      57.     172.  46%1 <
  -1   5  -2      72.     658.     183.  46%1 o
  -1   5  -1    1125.    1770.     195.  46%1 o
  -1   5   0     365.     667.     201.  46%1 o
  -1   7  -5      12.     434.     108.  46%1 o
   0  -6   6     379.      81.     140.  46%1 <
   0  -6   7     365.     472.     129.  46%1 o
   0  -6   8     106.     127.     120.  46%1 <
   0  -6   9     268.     210.     110.  46%1 <
   0  -6  10      16.     126.     106.  46%1 <
   0  -6  11      35.      13.     100.  46%1 <
   0  -6  12      35.      87.      97.  46%1 <
   0  -4   5     125.     300.     181.  46%1 <
   0  -4   6    1647.    2513.     185.  46%1 o
   0  -4   7    1023.    1135.     167.  46%1 o
   0  -4   8    1309.    1368.     163.  46%1 o
   0  -4   9     333.     546.     147.  46%1 o
   0  -2   3    6129.    5469.     336.  46%1 o
   0  -2   4    1114.     837.     292.  46%1 <
   0  -2   5    7809.    5457.     296.  46%1 o
   0   2  -7   30152.   30075.     371.  46%1 o
   0   2  -6     834.    1427.     269.  46%1 o
   0   2  -5    7714.    6593.     292.  46%1 o
   0   2  -4     191.    1362.     307.  46%1 o
   0   4 -12     752.     685.     138.  46%1 o
   0   4 -11     263.      57.     139.  46%1 <
   0   4 -10      21.     203.     142.  46%1 <
   0   4  -9     547.     536.     155.  46%1 o
   0   4  -8     938.     907.     158.  46%1 o
   1  -7  -3    4590.    4669.     208.  46%1 o
   1  -7  -2      24.     448.     166.  46%1 <
   1  -7  -1     257.     602.     155.  46%1 o
   1  -7   0     458.     786.     150.  46%1 o
   1  -7   1     598.     535.     149.  46%1 o
   1  -5  -4   12041.   10610.     319.  46%1 o
   1  -5  -3      60.     320.     248.  46%1 <
   1  -3  -7    1374.    4198.     529.  46%1 o
   1  -1 -15    3351.    2846.     200.  46%1 o
   1  -1 -14    4419.    3567.     207.  46%1 o
   1  -1 -13     533.     942.     198.  46%1 o
   1  -1 -12    3574.    4500.     235.  46%1 o
   1  -1 -11      38.      52.     234.  46%1 <
   1  -1 -10   13487.   13885.     338.  46%1 o
   1   1 -18      99.    1179.     118.  46%1 o
   1   1 -17    1003.     347.     144.  46%1 <
   1   1 -16     111.     153.     157.  46%1 <
   1   1 -15    2209.    2642.     186.  46%1 o
   1   1 -14    3356.    3191.     187.  46%1 o
  -2   2  20      81.      74.     116.  47%1 <
  -2   4  15     487.     326.     188.  47%1 <
  -2   4  16     604.     655.     169.  47%1 o
  -2   4  17     218.     255.     148.  47%1 <
  -2   6   5    8138.    7448.     288.  47%1 o
  -2   6   6    2581.    2605.     275.  47%1 o
  -2   6   7     389.    1114.     286.  47%1 o
  -1  -3  19       7.      40.      87.  47%1 <
  -1  -1  16     118.     588.     148.  47%1 o
  -1  -1  17     776.     438.     140.  47%1 o
  -1  -1  18      74.     160.     119.  47%1 <
  -1  -1  19      76.     244.     108.  47%1 <
  -1  -1  20      16.     219.     102.  47%1 <
  -1   1  11      88.     201.     237.  47%1 <
  -1   1  12    6900.    3543.     233.  47%1 o
  -1   1  13     545.     647.     194.  47%1 o
  -1   1  14    4239.    2897.     206.  47%1 o
  -1   1  15    3027.    2182.     190.  47%1 o
  -1   1  16     218.     366.     171.  47%1 <
  -1   5 -10     364.     669.     135.  47%1 o
  -1   5  -9     113.      24.     136.  47%1 <
  -1   5  -8      27.     257.     142.  47%1 <
  -1   5  -7     380.     591.     144.  47%1 o
  -1   5  -6     279.     593.     155.  47%1 o
  -1   5  -5     227.     323.     156.  47%1 <
  -1   5  -4    1515.    2282.     182.  47%1 o
   0  -6  12      15.      87.      97.  47%1 <
   0  -6  13      66.     112.      88.  47%1 <
   0  -4  10      44.     189.     136.  47%1 <
   0  -4  11     162.     -45.     135.  47%1 <
   0  -4  12     679.     644.     128.  47%1 o
   0  -4  13      90.     337.     125.  47%1 <
   0  -4  14      33.     276.     119.  47%1 <
   0  -4  15     219.     202.     106.  47%1 <
   0  -4  16      20.     124.      95.  47%1 <
   0  -4  17     145.     245.      88.  47%1 <
   0  -2   6     998.    2061.     270.  47%1 o
   0  -2   7   25664.   29126.     373.  47%1 o
   0  -2   8    8572.    6839.     263.  47%1 o
   0  -2   9    2612.    2460.     224.  47%1 o
   0  -2  10    1572.    1240.     188.  47%1 o
   0  -2  11    4353.    4135.     198.  47%1 o
   0   2 -16      32.     372.      79.  47%1 o
   0   2 -15      20.     138.     136.  47%1 <
   0   2 -14     986.    1068.     144.  47%1 o
   0   2 -13     183.     439.     144.  47%1 o
   0   2 -12     308.     304.     160.  47%1 <
   0   2 -11    4304.    5654.     208.  47%1 o
   0   2 -10    1716.    1569.     195.  47%1 o
   0   2  -9    2260.    3084.     221.  47%1 o
   0   2  -8    8357.    8155.     282.  47%1 o
   1  -7   0     344.     786.     150.  47%1 o
   1  -7   1     604.     535.     149.  47%1 o
   1  -7   2     110.     417.     139.  47%1 <
   1  -7   3     516.     250.     132.  47%1 <
   1  -7   4      25.      64.     115.  47%1 <
   1  -7   5      27.     151.     108.  47%1 <
   1  -7   6     119.     140.     104.  47%1 <
   1  -7   7      28.     171.      96.  47%1 <
   1  -7   8      21.    -119.      94.  47%1 <
   1  -5  -3      51.     320.     248.  47%1 <
   1  -5  -2    2720.    2202.     231.  47%1 o
   1  -5  -1     232.     329.     206.  47%1 <
   1  -5   0     197.     182.     193.  47%1 <
   1  -5   1    1099.    1640.     188.  47%1 o
   1  -5   2      92.     204.     175.  47%1 <
   1  -3 -18      14.     119.     126.  47%1 <
   1  -3 -17      48.      56.     139.  47%1 <
   1  -3 -16      22.    -163.     157.  47%1 <
   1  -3 -15      17.     282.     172.  47%1 <
   1  -3 -14      91.      75.     186.  47%1 <
   1  -3 -13     356.     632.     200.  47%1 o
   1  -3 -12     859.    1795.     228.  47%1 o
   1  -3 -11     280.    1223.     246.  47%1 o
   1  -3 -10     974.    1779.     280.  47%1 o
   1  -3  -9    9641.   10570.     362.  47%1 o
   1  -1 -19      75.     558.      74.  47%1 o
  -3   7  -4      37.     -55.     104.  49%1 <
  -3   7  -3      52.     149.     116.  49%1 <
  -3   7  -2      76.     231.     124.  49%1 <
  -3   7  -1    1028.     686.     141.  49%1 o
  -3   7   0    3158.    2338.     166.  49%1 o
  -3   7   1      40.     210.     146.  49%1 <
  -3   7   2    1758.    1383.     161.  49%1 o
  -3   7   3    1407.    1099.     163.  49%1 o
  -3   7   4     103.     264.     161.  49%1 <
  -2   4 -11     605.     450.     128.  49%1 o
  -2   4 -10     546.     623.     136.  49%1 o
  -2   4  -9     406.     157.     137.  49%1 <
  -2   4  -8      82.     217.     138.  49%1 <
  -2   4  -7     650.      96.     150.  49%1 <
  -2   4  -6      30.     177.     154.  49%1 <
  -1   1 -17      16.     333.     114.  49%1 <
  -1   1 -16     863.     897.     144.  49%1 o
  -1   1 -15    1112.    1440.     165.  49%1 o
  -1   1 -14    1949.    1572.     167.  49%1 o
  -1   1 -13    2627.    2831.     171.  49%1 o
  -1   1 -12     471.     297.     170.  49%1 <
  -1   1 -11     200.     489.     168.  49%1 <
  -1   3   8    2949.    3340.     388.  49%1 o
  -1   3   9    8579.   10698.     349.  49%1 o
  -1   3  10    1295.    1576.     273.  49%1 o
  -1   3  11    1089.    4052.     255.  49%1 o
  -1   3  12     757.    2020.     222.  49%1 o
  -1   3  13     294.     634.     200.  49%1 o
  -1   3  14     134.     370.     179.  49%1 <
  -1   3  15     273.     737.     168.  49%1 o
  -1   3  16     170.     416.     149.  49%1 <
  -1   3  17     248.     390.     136.  49%1 <
  -1   3  18      23.     179.     120.  49%1 <
  -1   3  19      87.      79.     115.  49%1 <
   0  -2 -18      36.     254.     121.  49%1 <
   0  -2 -17      43.     366.     132.  49%1 <
   0  -2 -16      66.     150.     151.  49%1 <
   0  -2 -15      61.    -113.     158.  49%1 <
   0  -2 -14    1748.    1293.     180.  49%1 o
   0   0   6  180550.  139563.     711.  49%1 o
   0   0   8   25210.   17060.     354.  49%1 o
   0   0  10    4707.   11306.     288.  49%1 o
   0   0  12    3224.    5059.     211.  49%1 o
   0   0  14    1957.    2150.     175.  49%1 o
   0   0  16    5048.    5898.     214.  49%1 o
   0   0  18     228.     294.     132.  49%1 <
   0   0  20     357.     350.     104.  49%1 o
   1  -5 -16      18.      12.     150.  49%1 <
   1  -5 -15      59.     100.     169.  49%1 <
   1  -5 -14     187.     416.     189.  49%1 <
   1  -3  -2   20642.   21654.     478.  49%1 o
   1  -3  -1    8180.    7344.     379.  49%1 o
   1  -3   0    5946.    8474.     344.  49%1 o
   1  -3   1    3009.    3558.     303.  49%1 o
   1  -3   2    2403.    3674.     283.  49%1 o
   1  -3   3    2049.    2813.     257.  49%1 o
   1  -3   4     802.    2526.     246.  49%1 o
   1  -3   5     620.    1167.     210.  49%1 o
   1  -3   6    4233.    3804.     217.  49%1 o
   1  -3   7     168.     692.     184.  49%1 o
   1  -3   8    1945.    1802.     181.  49%1 o
   1  -3   9     143.     574.     153.  49%1 o
   1  -3  10     502.     689.     148.  49%1 o
   1  -3  11    1163.     933.     145.  49%1 o
   1  -3  12     174.     265.     137.  49%1 <
   1  -3  13     110.     390.     128.  49%1 o
   1  -3  14     227.     208.     123.  49%1 <
   1  -3  15     315.     403.     115.  49%1 o
   1  -3  16     129.      74.     107.  49%1 <
   1  -3  17     298.     152.     100.  49%1 <
   1  -3  18      33.      88.      88.  49%1 <
   2  -6  -1     143.     467.     180.  49%1 <
   2  -6   0     520.     453.     168.  49%1 <
   2  -6   1     101.     334.     161.  49%1 <
   2  -6   2      78.      70.     150.  49%1 <
   2  -6   3     419.     716.     151.  49%1 o
   2  -6   4     709.     924.     151.  49%1 o
   2  -6   5      39.     219.     135.  49%1 <
   2  -6   6     101.     -58.     119.  49%1 <
   2  -6   7     207.     381.     114.  49%1 o
   2  -6   8     172.     -81.     109.  49%1 <
   2  -6   9     296.     223.     109.  49%1 <
   2  -6  10     135.     201.     100.  49%1 <
   2  -6  11      41.      41.      92.  49%1 <
   2  -6  12     104.      83.      85.  49%1 <
  -4   6  -7      29.     291.     107.  50%1 <
  -4   6  -6     367.     454.     122.  50%1 o
  -4   6  -5     116.     130.     123.  50%1 <
  -3   3 -13     156.     206.      38.  50%1 o
  -3   3 -12      97.     512.     133.  50%1 o
  -3   3 -11     223.     601.     141.  50%1 o
  -3   5  -6      51.     205.     136.  50%1 <
  -3   5  -5     166.     577.     137.  50%1 o
  -3   5  -4     421.     847.     149.  50%1 o
  -3   5  -3     153.     598.     156.  50%1 o
  -3   5  -2     456.     935.     161.  50%1 o
  -2   0 -16    6920.    3884.     178.  50%1 o
  -2   2 -12     256.    1576.     156.  50%1 o
  -2   2 -11    1064.     838.     156.  50%1 o
  -2   2 -10     577.    1426.     177.  50%1 o
  -2   2  -9    5200.    4608.     209.  50%1 o
  -2   2  -8    1703.    6070.     239.  50%1 o
  -2   4   0    2180.    3235.     250.  50%1 o
  -2   4   1    2192.    3760.     264.  50%1 o
  -2   4   2    8141.    7062.     292.  50%1 o
  -1  -1 -16     969.    1108.     159.  50%1 o
  -1  -1 -15     918.    2161.     176.  50%1 o
  -1  -1 -14    1655.    2147.     172.  50%1 o
  -1  -1 -13    1753.    2468.     188.  50%1 o
  -1   1  -6   63255.   59228.     487.  50%1 o
  -1   1  -5   10470.    8984.     376.  50%1 o
  -1   3   7    1079.    8162.     495.  50%1 o
   0  -4 -17     377.     695.     130.  50%1 o
   0  -4 -16     185.     550.     139.  50%1 o
   0  -2 -10    2772.    1709.     250.  50%1 o
   0  -2  -9    3527.    6088.     295.  50%1 o
   0   2  12     412.     296.     194.  50%1 <
   0   2  13     126.     586.     178.  50%1 o
   0   2  14    1458.     874.     174.  50%1 o
   0   2  15      23.     268.     153.  50%1 <
   0   2  16     126.     136.     143.  50%1 <
   0   2  17      51.     139.     128.  50%1 <
   0   2  18      42.     199.     115.  50%1 <
   0   2  19      16.     -32.     105.  50%1 <
   0   2  20      32.    -213.      97.  50%1 <
   1  -5 -12    1184.     391.     262.  50%1 <
   1  -3  -4     917.    5356.     584.  50%1 o
   1  -1   5   10791.    9141.     366.  50%1 o
   1  -1   6   65736.   58478.     483.  50%1 o
   1  -1   7     401.     682.     268.  50%1 <
   1  -1   8    7931.    6826.     266.  50%1 o
   1  -1   9    1722.    1281.     221.  50%1 o
   1   1  18      28.     104.     110.  50%1 <
   1   1  19     115.      39.      99.  50%1 <
   1   1  20      56.     195.      93.  50%1 <
   2  -6  -7     211.     662.     244.  50%1 <
   2  -6  -6    2299.    2176.     258.  50%1 o
   2  -4   1    6945.    6287.     242.  50%1 o
   2  -4   2    1303.     950.     206.  50%1 o
   2  -4   3     928.    1814.     194.  50%1 o
   2  -4   4    2134.    3419.     192.  50%1 o
   2  -4   5     103.     489.     157.  50%1 o
   2  -2  11     955.     762.     154.  50%1 o
   2  -2  12     248.     893.     148.  50%1 o
   2  -2  13     741.     815.     143.  50%1 o
   2  -2  14     796.     621.     129.  50%1 o
   2  -2  15     130.      57.     120.  50%1 <
   2  -2  16     182.     175.     110.  50%1 <
   2  -2  17     216.     204.     104.  50%1 <
   2  -2  18      42.     177.      87.  50%1 <
   2  -2  19       3.     148.      84.  50%1 <
   3  -7  -2    2022.     932.     152.  50%1 o
   3  -7  -1      21.     430.     143.  50%1 <
   3  -7   0    2575.    1852.     156.  50%1 o
   3  -7   1    1088.    1003.     135.  50%1 o
   3  -7   2      40.     154.     120.  50%1 <
   3  -7   3      26.     -11.     111.  50%1 <
   3  -5   7      75.     706.     132.  50%1 o
   3  -5   8      48.      22.     119.  50%1 <
   3  -5   9     127.     141.     120.  50%1 <
   3  -5  10     832.     871.     124.  50%1 o
   3  -5  11      80.      70.     109.  50%1 <
   3  -5  12     392.     411.     105.  50%1 o
   3  -5  13      54.      95.      90.  50%1 <
   3  -5  14      52.       9.      85.  50%1 <
  -5   5  -8     352.     350.     128.  51%1 <
  -5   7  -3     131.     213.     100.  51%1 <
  -5   7  -2      16.     -79.     108.  51%1 <
  -5   7  -1     317.     232.     116.  51%1 <
  -5   7   0     769.     685.     121.  51%1 o
  -4   2 -14     406.     743.     111.  51%1 o
  -4   4  -9     236.     683.     137.  51%1 o
  -4   4  -8     204.     637.     136.  51%1 o
  -4   4  -7     590.     577.     140.  51%1 o
  -4   6  -1      47.     361.     142.  51%1 <
  -4   6   0     131.     413.     153.  51%1 <
  -4   6   1     255.     388.     156.  51%1 <
  -3   1 -14    1694.    1224.     145.  51%1 o
  -3   1 -13    1623.    1770.     150.  51%1 o
  -3   1 -12     199.     905.     143.  51%1 o
  -3   3  -7    3623.    2948.     187.  51%1 o
  -3   3  -6     474.    1712.     193.  51%1 o
  -3   5   1      88.     416.     178.  51%1 <
  -3   5   2    1079.    1680.     196.  51%1 o
  -2  -2 -17     329.     247.     117.  51%1 <
  -2   0 -12    1031.     791.     161.  51%1 o
  -2   2  -5   17863.   16831.     335.  51%1 o
  -2   2  -4    9164.   11303.     324.  51%1 o
  -2   4   4     633.    2023.     292.  51%1 o
  -1  -3 -16     227.     228.     135.  51%1 <
  -1  -3 -15     168.     418.     146.  51%1 <
  -1  -1 -10     324.    3256.     226.  51%1 o
  -1  -1  -9    3536.    2690.     242.  51%1 o
  -1   1  -2  111920.  116655.     745.  51%1 o
  -1   3   6   16729.   18082.     881.  51%1 o
   0  -4 -13     142.     472.     193.  51%1 <
   0  -2  -7   34612.   39632.     483.  51%1 o
   0   2   8   10803.    9802.     354.  51%1 o
   0   2   9    1018.    4118.     279.  51%1 o
   1  -1   3  130280.  115707.     712.  51%1 o
   1   1  10     719.    1623.     214.  51%1 o
   1   1  11     347.    1443.     192.  51%1 o
   1   1  12    1237.    1129.     178.  51%1 o
   2  -6  -8     951.    1002.     255.  51%1 o
   2  -4  -2    6576.    6344.     289.  51%1 o
   2  -2   5   16885.   20166.     334.  51%1 o
   2  -2   6   27660.   20502.     334.  51%1 o
   2   0  14     650.     499.     147.  51%1 o
   2   0  16    3734.    3106.     164.  51%1 o
   3  -7  -6      72.     244.     151.  51%1 <
   3  -7  -5     360.     370.     160.  51%1 <
   3  -5   0    1035.    1622.     178.  51%1 o
   3  -5   1     617.     688.     164.  51%1 o
   3  -5   2     427.     873.     159.  51%1 o
   3  -3   7    4945.    3607.     186.  51%1 o
   3  -3   8    1522.    3124.     172.  51%1 o
   3  -3   9     350.    1531.     156.  51%1 o
   3  -3  10    1782.    2337.     156.  51%1 o
   3  -1  15    1015.     708.     130.  51%1 o
   3  -1  16      11.     240.     110.  51%1 <
   3  -1  17      71.      74.      99.  51%1 <
   3  -1  18      48.      87.      95.  51%1 <
   3  -1  19      61.     430.      91.  51%1 o
   4  -6   3    1880.    1339.     147.  51%1 o
   4  -6   4     176.     194.     124.  51%1 <
   4  -6   5      17.      60.     114.  51%1 <
   4  -6   6     143.     366.     110.  51%1 o
   4  -4  10     374.     650.     129.  51%1 o
   4  -4  11     483.     752.     116.  51%1 o
   4  -4  12      10.     412.     113.  51%1 o
   4  -4  13      37.      79.      99.  51%1 <
   4  -4  14      31.     370.      95.  51%1 o
   4  -4  15      83.     228.      85.  51%1 <
   4  -2  18     159.     -27.      81.  51%1 <
   5  -7   6     372.     237.      88.  51%1 <
   5  -5  13     233.     174.      85.  51%1 <
  -5   5  -8     356.     350.     128.  52%1 <
  -5   5  -7     410.     585.     134.  52%1 o
  -5   7  -1     364.     232.     116.  52%1 <
  -5   7   0     808.     685.     121.  52%1 o
  -5   7   1      77.     218.     123.  52%1 <
  -4   2 -14     334.     743.     111.  52%1 o
  -4   2 -13    1176.     673.     132.  52%1 o
  -4   2 -12      22.     333.     130.  52%1 <
  -4   4  -8     352.     637.     136.  52%1 o
  -4   4  -7     500.     577.     140.  52%1 o
  -4   4  -6    1280.    2345.     162.  52%1 o
  -4   6   0      99.     413.     153.  52%1 <
  -4   6   1     118.     388.     156.  52%1 <
  -4   6   2     392.     464.     169.  52%1 <
  -3  -1 -17       7.     -91.     109.  52%1 <
  -3   1 -13    1684.    1770.     150.  52%1 o
  -3   1 -12     328.     905.     143.  52%1 o
  -3   1 -11     995.    1143.     157.  52%1 o
  -3   3  -6     376.    1712.     193.  52%1 o
  -3   3  -5    2436.    4206.     218.  52%1 o
  -3   5   2    1074.    1680.     196.  52%1 o
  -3   5   3     177.     562.     200.  52%1 <
  -2  -2 -17     309.     247.     117.  52%1 <
  -2  -2 -16     168.     326.     124.  52%1 <
  -2  -2 -15     106.     140.     133.  52%1 <
  -2   0 -10    7904.    7185.     231.  52%1 o
  -2   2  -4    9756.   11303.     324.  52%1 o
  -2   2  -3   54443.   45302.     438.  52%1 o
  -2   4   4     808.    2023.     292.  52%1 o
  -1  -3 -15     144.     418.     146.  52%1 <
  -1  -3 -14      50.     252.     156.  52%1 <
  -1  -1  -9    1669.    2690.     242.  52%1 o
  -1  -1  -8    8042.    7907.     291.  52%1 o
  -1   1  -2  114700.  116655.     745.  52%1 o
  -1   5  15     418.     382.     146.  52%1 <
   0  -4 -12    1017.    1292.     201.  52%1 o
   0   2   8   10953.    9802.     354.  52%1 o
   0   4  16      33.    -113.     129.  52%1 <
   0   4  17      87.     186.     121.  52%1 <
   1  -1   2  116850.  114339.     732.  52%1 o
   1   1   9    1681.    3020.     240.  52%1 o
   1   1  10     525.    1623.     214.  52%1 o
   1   1  11     515.    1443.     192.  52%1 o
   1   3  18      36.      98.     102.  52%1 <
   2  -6  -8     579.    1002.     255.  52%1 o
   2  -4  -2    6893.    6344.     289.  52%1 o
   2  -2   4   10056.    7712.     310.  52%1 o
   2  -2   5   19149.   20166.     334.  52%1 o
   2   0  12     765.     603.     150.  52%1 o
   2   0  14     576.     499.     147.  52%1 o
   3  -7  -6     188.     244.     151.  52%1 <
   3  -7  -5     340.     370.     160.  52%1 <
   3  -5   0     796.    1622.     178.  52%1 o
   3  -5   1     327.     688.     164.  52%1 o
   3  -3   6     465.    1850.     189.  52%1 o
   3  -3   7    4726.    3607.     186.  52%1 o
   3  -3   8    1835.    3124.     172.  52%1 o
   3  -1  13    1690.    1431.     147.  52%1 o
   3  -1  14    1540.    1565.     144.  52%1 o
   3  -1  15     956.     708.     130.  52%1 o
   3  -1  16      26.     240.     110.  52%1 <
   3  -1  17      38.      74.      99.  52%1 <
   4  -6   2     582.     455.     146.  52%1 o
   4  -6   3    1547.    1339.     147.  52%1 o
   4  -6   4     378.     194.     124.  52%1 <
   4  -4   8     149.     410.     135.  52%1 o
   4  -4   9     382.     708.     135.  52%1 o
   4  -4  10     655.     650.     129.  52%1 o
   4  -4  11     445.     752.     116.  52%1 o
   4  -4  12      11.     412.     113.  52%1 o
   4  -2  15     209.     500.     110.  52%1 o
   4  -2  16     366.     247.      98.  52%1 <
   4  -2  17     228.     278.      95.  52%1 <
   4  -2  18     168.     -27.      81.  52%1 <
   5  -7   4      76.      50.      93.  52%1 <
   5  -7   5     195.     273.      92.  52%1 <
   5  -7   6     196.     237.      88.  52%1 <
   5  -5  10     580.     309.     111.  52%1 <
   5  -5  11      95.      73.      96.  52%1 <
   5  -5  12     137.     225.      93.  52%1 <
   5  -5  13     426.     174.      85.  52%1 <
  -7   5  -7      36.      10.     108.  54%1 <
  -7   7  -2     102.     -35.      47.  54%1 <
  -7   7  -1      23.      88.      83.  54%1 <
  -6   2 -13      61.     670.      99.  54%1 o
  -6   4  -8     118.     254.     118.  54%1 <
  -6   4  -7     132.     350.     113.  54%1 o
  -6   6  -2     970.    1226.     136.  54%1 o
  -6   6  -1     541.     600.     121.  54%1 o
  -5   1 -14     530.     278.     124.  54%1 <
  -5   1 -13     267.     214.     121.  54%1 <
  -5   3  -8    1680.     734.     140.  54%1 o
  -5   3  -7     445.     241.     129.  54%1 <
  -5   5  -2     732.     632.     136.  54%1 o
  -5   5  -1      23.     196.     124.  54%1 <
  -5   7   5     299.     367.     117.  54%1 o
  -4   0 -12     557.    1029.     134.  54%1 o
  -4   2  -8    3650.    3124.     184.  54%1 o
  -4   2  -7     674.    1605.     184.  54%1 o
  -4   4  -2    2630.    1655.     175.  54%1 o
  -4   4  -1      83.    -115.     148.  54%1 <
  -4   6   5    2098.    1715.     173.  54%1 o
  -3  -3 -17     417.     -30.      39.  54%1 <
  -3  -1 -13    2073.    1992.     164.  54%1 o
  -3  -1 -12     259.     710.     140.  54%1 o
  -3   1  -7    4746.    6481.     242.  54%1 o
  -3   3  -1      34.     711.     208.  54%1 o
  -3   5   5     147.     390.     189.  54%1 <
  -2  -2 -12     368.    1501.     160.  54%1 o
  -2   2  -1   13267.   15016.     355.  54%1 o
  -1  -3 -11    1536.    1404.     164.  54%1 o
  -1  -1  -6   65034.   66250.     499.  54%1 o
   0   2   6    2089.    1974.     328.  54%1 o
   0   4  13     247.     111.     154.  54%1 <
   1  -5 -10     710.    1595.     395.  54%1 o
   1  -3  -5  187030.  179531.    1114.  54%1 o
   1   1   7     333.    -194.     283.  54%1 <
   1   3  13     173.     561.     140.  54%1 o
   1   3  14      81.     262.     140.  54%1 <
   2  -2   1   15799.   15411.     338.  54%1 o
   2   2  13     672.     946.     140.  54%1 o
   2   2  14     545.     516.     138.  54%1 o
   3  -3   2    2674.    2561.     223.  54%1 o
   3  -1   7    5298.    5117.     218.  54%1 o
   3  -1   8    1552.    2036.     199.  54%1 o
   3   1  14    2337.    2132.     154.  54%1 o
   3   1  15    1258.    1004.     144.  54%1 o
   4  -6  -3     104.     352.     133.  54%1 <
   4  -4   2    3481.    1735.     155.  54%1 o
   4  -4   3    1331.    1365.     162.  54%1 o
   4  -2   8    3381.    2869.     175.  54%1 o
   4  -2   9    1255.    1139.     156.  54%1 o
   4   0  14     269.     196.     116.  54%1 <
   4   0  16     854.     675.     121.  54%1 o
   5  -7  -2     532.     584.     107.  54%1 o
   5  -7  -1      42.      29.     109.  54%1 <
   5  -5   3     339.     353.     117.  54%1 o
   5  -5   4     348.     735.     132.  54%1 o
   5  -3   8    2329.     832.     118.  54%1 o
   5  -3   9      45.     349.     120.  54%1 <
   5  -3  10     116.     330.     125.  54%1 <
   5  -1  15     347.     171.     104.  54%1 <
   5  -1  16      19.      15.      96.  54%1 <
   5  -1  17      29.     196.      89.  54%1 <
   6  -6   4     160.     107.     101.  54%1 <
   6  -6   5      89.     532.     106.  54%1 o
   6  -4   9     398.     363.     111.  54%1 o
   6  -4  10      16.      14.     107.  54%1 <
   6  -4  11     301.    -153.     106.  54%1 <
   6  -2  15      58.     -42.      86.  54%1 <
   6  -2  16      12.     -70.      84.  54%1 <
   6  -2  17      47.     -58.      79.  54%1 <
   7  -7   4      31.      43.      72.  54%1 <
   7  -5  10      29.      13.      87.  54%1 <
   7  -5  11     579.     365.      95.  54%1 o
   7  -5  12      73.      14.      83.  54%1 <
 -25  -3  20      33.     160.     129.   1%2 <
 -25  -1  23     298.     207.     125.   1%2 <
 -24  -4  17     264.     256.     127.   1%2 <
 -24  -2  20      49.     -61.     127.   1%2 <
 -23  -3  18     184.     138.     139.   1%2 <
 -23  -1  21     164.    -128.     142.   1%2 <
 -22  -4  15     256.     358.     145.   1%2 <
 -22  -2  18     975.     359.     147.   1%2 <
 -21  -5  13      53.     206.     143.   1%2 <
 -21  -3  16     604.     694.     164.   1%2 o
 -21  -1  19     288.     246.     155.   1%2 <
 -21   1  22     220.     291.     142.   1%2 <
 -20  -6  10      33.      36.     118.   1%2 <
 -20  -4  13      84.      95.     149.   1%2 <
 -20   2  22      87.      -3.     121.   1%2 <
 -19  -5  11     161.     403.     171.   1%2 <
 -19  -3  14     858.     752.     204.   1%2 o
 -19  -1  17     547.     301.     182.   1%2 <
 -19   1  20     885.     607.     166.   1%2 o
 -18  -6   8     207.     195.     129.   1%2 <
 -17  -5   9    1400.    1130.     197.   1%2 o
 -17  -3  12    3824.    3109.     239.   1%2 o
 -17  -1  15     274.     278.     194.   1%2 <
 -17   1  18     396.     231.     178.   1%2 <
 -17   3  21     234.     241.     150.   1%2 <
 -16  -6   6     515.     452.     142.   1%2 o
 -15  -5   7     171.     544.     199.   1%2 <
 -15  -3  10    3319.    2396.     240.   1%2 o
 -15  -1  13     116.     382.     204.   1%2 <
 -15   1  16     599.     525.     195.   1%2 <
 -15   3  19    1482.     772.     178.   1%2 o
 -13  -5   5     407.     494.     202.   1%2 <
 -13  -3   8     162.     401.     224.   1%2 <
 -13  -1  11    5173.    4440.     276.   1%2 o
 -13   1  14      37.     227.     210.   1%2 <
 -13   3  17     122.     414.     199.   1%2 <
 -11  -5   3     988.    1362.     234.   1%2 o
 -11  -3   6    4927.    4567.     271.   1%2 o
 -11   3  15      76.     130.     207.   1%2 <
 -11   5  18     811.     538.     170.   1%2 o
  -9  -5   1    1286.    1343.     256.   1%2 o
  -9   5  16     194.     -55.     191.   1%2 <
  -7  -5  -1   12741.   15148.     368.   1%2 o
  -5  -5  -3      48.     376.     269.   1%2 <
  -2   0   2   42269.  144856.    1513.   1%2 o
   0   2   3   71177.   43867.    1148.   1%2 o
   2   0  -2   40619.  139862.    1492.   1%2 o
   2   2   1   90358.   68803.     821.   1%2 o
   4  -2  -7   20355.   19433.     533.   1%2 o
   4   0  -4   44319.   20938.     743.   1%2 o
   4   2  -1   10854.   11284.     542.   1%2 o
   4   4   2   15738.   11174.     390.   1%2 o
   6  -2  -9    8061.    6466.     385.   1%2 o
   6   0  -6   18008.   43675.     648.   1%2 o
   6   2  -3   44438.   54292.     636.   1%2 o
   6   4   0    1078.    1537.     294.   1%2 o
   8  -2 -11   12734.    9057.     345.   1%2 o
   8   0  -8   20335.   24980.     499.   1%2 o
   8   2  -5    5766.    8124.     410.   1%2 o
   8   4  -2     291.    1635.     265.   1%2 o
   8   6   1    4725.    3527.     249.   1%2 o
   9  -5 -17      65.     -87.     189.   1%2 <
  10  -2 -13    1297.    1797.     256.   1%2 o
  10   0 -10    3876.    4097.     334.   1%2 o
  10   2  -7    8665.    5136.     344.   1%2 o
  10   4  -4    3160.    3653.     260.   1%2 o
  10   6  -1     856.     345.     201.   1%2 <
  12  -2 -15    4823.    5131.     260.   1%2 o
  12   0 -12    5367.    5557.     303.   1%2 o
  12   2  -9    4174.    7455.     320.   1%2 o
  12   4  -6     824.     836.     231.   1%2 o
  12   6  -3    1042.     435.     184.   1%2 <
  14  -2 -17    1376.    1042.     208.   1%2 o
  14   0 -14    5094.    4894.     256.   1%2 o
  14   2 -11    3946.    3772.     260.   1%2 o
  14   4  -8     221.     184.     206.   1%2 <
  14   6  -5      94.      63.     159.   1%2 <
  16  -2 -19     308.     210.     162.   1%2 <
  16   0 -16    5146.    4418.     241.   1%2 o
  16   2 -13     829.     630.     207.   1%2 o
  16   4 -10    1131.    1392.     215.   1%2 o
  16   6  -7     518.     598.     136.   1%2 o
  18   0 -18     260.     316.     180.   1%2 <
  18   2 -15     312.     628.     192.   1%2 o
  18   4 -12     506.     899.     172.   1%2 o
 -24  -4  18      54.     337.     128.   2%2 <
 -24  -2  21     117.     164.     128.   2%2 <
 -23  -5  16     245.     129.     137.   2%2 <
 -23  -3  19      15.     242.     133.   2%2 <
 -23  -1  22      14.      67.     134.   2%2 <
 -22  -4  16     272.     240.     151.   2%2 <
 -22  -2  19     375.     603.     150.   2%2 o
 -22   0  22    1190.     784.     148.   2%2 o
 -21  -5  14     467.     193.     147.   2%2 <
 -21  -3  17     260.     234.     154.   2%2 <
 -21  -1  20    1032.     663.     166.   2%2 o
 -21   1  23     189.     147.     138.   2%2 <
 -20  -6  11      51.     145.     136.   2%2 <
 -20  -4  14     227.     153.     166.   2%2 <
 -20  -2  17     151.     290.     166.   2%2 <
 -20   0  20     175.     575.     161.   2%2 o
 -20   2  23      54.    -176.     139.   2%2 <
 -19  -3  15    1706.    1463.     211.   2%2 o
 -19  -1  18     870.     297.     178.   2%2 <
 -18  -6   9     374.       1.     150.   2%2 <
 -18  -4  12     219.     423.     189.   2%2 <
 -18  -2  15     341.     696.     192.   2%2 o
 -18   0  18    1127.     627.     187.   2%2 o
 -18   2  21      33.     110.     156.   2%2 <
 -17  -3  13    1239.    1864.     231.   2%2 o
 -17  -1  16    1554.    1082.     200.   2%2 o
 -16  -6   7     518.     235.     172.   2%2 <
 -16  -4  10    1893.    1694.     227.   2%2 o
 -16  -2  13     835.     683.     206.   2%2 o
 -16   0  16    4609.    4648.     254.   2%2 o
 -16   2  19     366.     310.     181.   2%2 <
 -15  -1  14     183.     198.     213.   2%2 <
 -14  -6   5      50.      99.     187.   2%2 <
 -14  -4   8     124.    -141.     219.   2%2 <
 -14  -2  11    3847.    3900.     265.   2%2 o
 -14   0  14    4749.    5318.     272.   2%2 o
 -14   2  17    2249.    1231.     223.   2%2 o
 -14   4  20      75.     153.     166.   2%2 <
 -12  -6   3    1378.     391.     217.   2%2 <
 -12  -4   6     917.     906.     246.   2%2 o
 -12  -2   9    4600.    7868.     323.   2%2 o
 -12   2  15    8157.    7402.     298.   2%2 o
 -12   4  18     208.     654.     200.   2%2 o
 -10  -6   1     383.     415.     232.   2%2 <
 -10  -4   4    2477.    3550.     280.   2%2 o
 -10  -2   7    4238.    3745.     350.   2%2 o
 -10   2  13    2220.    1483.     285.   2%2 o
 -10   4  16     833.    1080.     237.   2%2 o
  -8  -6  -1    5919.    5178.     302.   2%2 o
  -8  -4   2     562.    1694.     309.   2%2 o
  -8  -2   5    9344.    9796.     417.   2%2 o
  -8   2  11    9222.   11248.     382.   2%2 o
  -8   4  14     420.     579.     265.   2%2 <
  -6  -4   0     816.    2240.     342.   2%2 o
  -6  -2   3   52567.   58147.     658.   2%2 o
  -6   2   9    5797.    6374.     420.   2%2 o
  -6   4  12    3541.    2962.     328.   2%2 o
  -5  -7  -6      41.     483.     201.   2%2 <
  -4  -4  -2   19330.   15234.     447.   2%2 o
  -4  -2   1    9968.   11652.     575.   2%2 o
  -4   2   7   29744.   22803.     588.   2%2 o
  -3  -7  -8     918.    1031.     231.   2%2 o
  -2  -2  -1   96305.   80336.     873.   2%2 o
  -2   2   5   30229.   38600.     873.   2%2 o
   3   7   7      90.     272.     141.   2%2 <
   5  -5 -13     556.    1144.     325.   2%2 o
   5   7   5     106.     276.     200.   2%2 <
   7  -3 -12     817.    2302.     319.   2%2 o
   7   5   0    3131.    1171.     301.   2%2 o
   7   7   3     508.     299.     192.   2%2 <
   9  -3 -14     993.    1860.     284.   2%2 o
   9  -1 -11   41092.   41994.     537.   2%2 o
   9   1  -8    1618.    1867.     370.   2%2 o
   9   3  -5    1066.    2324.     334.   2%2 o
   9   5  -2   13297.   16095.     378.   2%2 o
   9   7   1     728.     353.     185.   2%2 <
  11  -3 -16    1067.    1393.     249.   2%2 o
  11  -1 -13     503.    1037.     282.   2%2 o
  11   1 -10    1363.    1291.     282.   2%2 o
  11   3  -7    1448.     397.     269.   2%2 <
  11   5  -4    1166.     901.     246.   2%2 o
  12  -4 -19     225.     198.     188.   2%2 <
  13  -1 -15      39.     269.     226.   2%2 <
  13   1 -12      33.     296.     252.   2%2 <
  13   3  -9    8919.    9512.     311.   2%2 o
  13   5  -6     324.     651.     229.   2%2 <
  14   6  -6     406.     164.     184.   2%2 <
  15  -1 -17     996.     881.     204.   2%2 o
  15   1 -14     152.     168.     209.   2%2 <
  15   3 -11     380.      75.     218.   2%2 <
  15   5  -8    1403.    1978.     229.   2%2 o
  16  -2 -20      27.     -88.     181.   2%2 <
  16   2 -14     729.     681.     209.   2%2 o
  16   4 -11    4756.    2557.     237.   2%2 o
  17   1 -16    1450.    1085.     194.   2%2 o
  17   3 -13    1179.    2268.     228.   2%2 o
  18   2 -16     828.    1758.     184.   2%2 o
 -23  -3  21      14.     107.     122.   4%2 <
 -22  -4  18     415.     439.     133.   4%2 o
 -22  -2  21     705.     292.     135.   4%2 <
 -22   0  24     344.     296.     126.   4%2 <
 -21  -5  16     270.     286.     138.   4%2 <
 -21  -3  19     325.     597.     146.   4%2 o
 -21  -1  22     145.      60.     138.   4%2 <
 -20  -6  13      46.      64.     130.   4%2 <
 -20  -4  16     503.     443.     170.   4%2 <
 -20  -2  19     452.      99.     161.   4%2 <
 -20   0  22      71.     198.     145.   4%2 <
 -19   1  22     118.    -206.     144.   4%2 <
 -18  -6  11     279.     357.     144.   4%2 <
 -18  -4  14     278.     -64.     189.   4%2 <
 -18  -2  17      86.     402.     184.   4%2 <
 -18   0  20      40.     248.     155.   4%2 <
 -17  -5  11    1988.    2562.     213.   4%2 o
 -17  -1  17      85.     242.     183.   4%2 <
 -17   1  20     331.     101.     169.   4%2 <
 -17   3  23      89.     285.     138.   4%2 <
 -16  -6   9     340.     567.     176.   4%2 o
 -16  -4  12    5374.    4241.     285.   4%2 o
 -16  -2  15    3524.    2036.     208.   4%2 o
 -15  -7   6      12.     134.     153.   4%2 <
 -15  -5   9     176.     346.     212.   4%2 <
 -15  -3  12    1835.    1319.     234.   4%2 o
 -15  -1  15    3023.    2431.     226.   4%2 o
 -15   1  18     716.     596.     202.   4%2 <
 -15   3  21     360.     317.     170.   4%2 <
 -14   4  21     222.     545.     161.   4%2 o
 -13  -7   4     220.      29.     162.   4%2 <
 -13  -5   7     601.     450.     222.   4%2 <
 -13  -3  10    1335.    1634.     256.   4%2 o
 -13  -1  13     442.     681.     242.   4%2 <
 -13   1  16     973.     499.     231.   4%2 <
 -12  -6   4    1425.    2357.     232.   4%2 o
 -12   2  16     393.     536.     237.   4%2 <
 -12   4  19     289.     196.     189.   4%2 <
 -11  -3   8    2757.    3835.     298.   4%2 o
 -10  -6   2     191.     923.     232.   4%2 o
 -10  -4   5    5066.    5075.     294.   4%2 o
 -10  -2   8    3513.    5259.     361.   4%2 o
 -10   2  14      76.     633.     262.   4%2 <
  -9   5  17      40.      93.     230.   4%2 <
  -8  -4   3     897.    1019.     279.   4%2 o
  -8  -2   6   19361.   22028.     486.   4%2 o
  -7  -7  -3     478.     574.     225.   4%2 <
  -7   3  12     558.    1748.     330.   4%2 o
  -5  -5  -2    5069.    4571.     364.   4%2 o
  -5  -3   1   22803.   24116.     543.   4%2 o
  -5   1   7   82578.   80153.     772.   4%2 o
  -2  -6  -7    1643.    2072.     355.   4%2 o
   0  -2  -3   96653.   76986.    1314.   4%2 o
   1   5   6    1231.    3652.     442.   4%2 o
   3   3   1     844.    5262.     544.   4%2 o
   4   6   4     139.     782.     331.   4%2 <
   6  -4 -13    1065.    1449.     342.   4%2 o
   6   4  -1     217.    1214.     331.   4%2 o
   7   7   2     827.     495.     214.   4%2 <
   8  -2 -12    1425.    1340.     320.   4%2 o
   8   2  -6   19149.   21827.     484.   4%2 o
   9  -5 -18     154.     207.     198.   4%2 <
   9   3  -6    2039.    8373.     372.   4%2 o
   9   5  -3     438.    1220.     279.   4%2 o
  11  -3 -17      65.     223.     237.   4%2 <
  11  -1 -14    6893.    4269.     289.   4%2 o
  11   1 -11     484.    1151.     287.   4%2 o
  11   3  -8    2670.    3080.     294.   4%2 o
  12   4  -8      60.    1329.     240.   4%2 o
  12   6  -5      29.     223.     197.   4%2 <
  14  -2 -19    2570.    1763.     218.   4%2 o
  14   0 -16    1567.     919.     224.   4%2 o
  14   2 -13      35.     417.     220.   4%2 <
  14   4 -10     227.     937.     241.   4%2 o
  14   6  -7     434.     659.     185.   4%2 o
  15   3 -13     770.     291.     216.   4%2 <
  15   5 -10    3254.    4037.     239.   4%2 o
  16   0 -18      88.      58.     183.   4%2 <
  16   2 -15    3590.    1761.     214.   4%2 o
  17   1 -18     684.     432.     182.   4%2 <
 -21  -3  22      22.    -149.     121.   7%2 <
 -20  -4  19     495.     392.     146.   7%2 <
 -20  -2  22      36.     -50.     136.   7%2 <
 -19  -5  17     501.    1166.     163.   7%2 o
 -19  -3  20      13.    -172.     147.   7%2 <
 -19  -1  22      24.      96.     139.   7%2 <
 -18  -6  14       8.     197.     135.   7%2 <
 -18  -4  17     312.     180.     168.   7%2 <
 -18  -2  20      17.      92.     150.   7%2 <
 -17  -5  14    1151.    1249.     187.   7%2 o
 -17  -3  17    1752.    1137.     193.   7%2 o
 -17  -1  20     254.     -71.     161.   7%2 <
 -17   1  23     367.     362.     154.   7%2 <
 -16  -2  17      19.     -78.     176.   7%2 <
 -16   0  20     602.     728.     176.   7%2 o
 -16   2  23     225.     536.     154.   7%2 o
 -15  -7   9     106.     183.     141.   7%2 <
 -15  -5  12    1252.    1208.     201.   7%2 o
 -15  -3  15   10706.   13825.     339.   7%2 o
 -15   1  20     249.     198.     183.   7%2 <
 -15   3  23      30.     -82.     152.   7%2 <
 -14  -6   9     182.     474.     182.   7%2 <
 -14  -4  12   32120.   28276.     444.   7%2 o
 -14  -2  15     134.    1145.     218.   7%2 o
 -13  -7   6      87.     156.     155.   7%2 <
 -13  -5   9     103.     369.     230.   7%2 <
 -13  -3  12     841.     384.     230.   7%2 <
 -13  -1  15      40.     512.     212.   7%2 <
 -13   1  18     241.     469.     206.   7%2 <
 -12   2  18      10.     293.     222.   7%2 <
 -11  -5   7     568.     794.     226.   7%2 o
 -11   3  18    1088.    1027.     228.   7%2 o
 -10  -6   4      66.     528.     208.   7%2 <
 -10  -4   7    8281.    9464.     325.   7%2 o
 -10  -2  10    3453.    6196.     330.   7%2 o
 -10   4  18      87.     525.     220.   7%2 <
  -9  -7   1      97.     169.     195.   7%2 <
  -9  -5   4     497.    1021.     250.   7%2 o
  -9  -3   7   32459.   29550.     473.   7%2 o
  -9  -1  10    5869.    3609.     346.   7%2 o
  -9   1  13    4388.    4973.     318.   7%2 o
  -8   0  10    6653.    6215.     390.   7%2 o
  -8   2  13    1601.    1038.     298.   7%2 o
  -7   3  13     162.     895.     307.   7%2 <
  -6  -6  -1    3548.    4646.     336.   7%2 o
  -6  -4   2    1850.    1482.     321.   7%2 o
  -6   4  13    1025.     850.     342.   7%2 <
  -5  -7  -4     207.     230.     238.   7%2 <
  -5  -5  -1     691.     740.     317.   7%2 <
  -5  -3   2   28429.   25431.     530.   7%2 o
  -5  -1   5  230050.  219174.    1081.   7%2 o
  -2   4   8    8211.   11165.     795.   7%2 o
   2   4   3    3698.    3157.     468.   7%2 o
   3   5   3    1324.    2323.     370.   7%2 o
   4  -2  -8   44437.   44234.     683.   7%2 o
   4   6   3   13671.   12430.     399.   7%2 o
   5  -5 -14    8936.    8879.     403.   7%2 o
   5  -1  -8     221.     913.     476.   7%2 <
   5   1  -5  233950.  220356.    1081.   7%2 o
   5   7   3     887.     772.     231.   7%2 o
   6   2  -5   69179.   55204.     637.   7%2 o
   7   3  -5   17705.   17603.     459.   7%2 o
   7   5  -2     711.      57.     270.   7%2 <
   8   4  -5    1660.    3516.     302.   7%2 o
   8   6  -2    1599.    1639.     262.   7%2 o
   9  -3 -16     879.     891.     266.   7%2 o
   9  -1 -13    4347.    5213.     328.   7%2 o
   9   5  -5      35.     872.     244.   7%2 o
   9   7  -2     107.    1102.     197.   7%2 o
  10  -4 -19     437.     529.     196.   7%2 <
  10  -2 -16     968.     952.     266.   7%2 o
  10   2 -10    3542.    9167.     343.   7%2 o
  10   6  -5     210.     324.     208.   7%2 <
  11  -3 -19     326.     468.     208.   7%2 <
  11  -1 -16    1439.    1957.     242.   7%2 o
  11   1 -13     428.    1236.     268.   7%2 o
  11   3 -10   17052.   15612.     370.   7%2 o
  11   7  -5      90.     911.     154.   7%2 o
  12   2 -13     677.     846.     242.   7%2 o
  12   4 -10    3642.    3629.     264.   7%2 o
  13   3 -13      34.     128.     232.   7%2 <
  13   5 -10    1667.     897.     224.   7%2 o
  14  -2 -21    1053.     422.     104.   7%2 o
  14   0 -18      69.     452.     198.   7%2 <
  14   4 -13    5835.    6040.     310.   7%2 o
  15  -1 -21    1237.    1282.     144.   7%2 o
  15   1 -18     963.     867.     192.   7%2 o
  15   3 -15   11007.   13190.     325.   7%2 o
 -19  -5  18      21.     360.     146.   8%2 <
 -19  -3  21      18.     190.     134.   8%2 <
 -19  -1  24     202.     375.     134.   8%2 <
 -18  -6  15      94.     115.     136.   8%2 <
 -18  -4  18      56.     174.     155.   8%2 <
 -18  -2  21     112.      95.     151.   8%2 <
 -18   0  24     132.     207.     134.   8%2 <
 -17  -5  16     163.     288.     161.   8%2 <
 -17  -3  18     557.     436.     184.   8%2 <
 -17  -1  21      46.     178.     155.   8%2 <
 -17   1  24     237.     267.     147.   8%2 <
 -16  -6  13     169.     139.     156.   8%2 <
 -16  -4  16    1479.    1237.     188.   8%2 o
 -16   2  24      35.      -8.     140.   8%2 <
 -15  -7  10      57.     267.     136.   8%2 <
 -15  -5  13     214.     337.     184.   8%2 <
 -15  -3  16     315.    1491.     243.   8%2 o
 -15  -1  19     526.     535.     186.   8%2 <
 -15   1  21     814.     624.     180.   8%2 o
 -14  -6  10     172.     409.     175.   8%2 <
 -14  -4  13    6860.    6457.     323.   8%2 o
 -14  -2  16    1461.    1938.     226.   8%2 o
 -14   2  21    1044.     695.     190.   8%2 o
 -13  -7   7     128.     157.     155.   8%2 <
 -13  -5  10    2330.    1572.     227.   8%2 o
 -13  -3  13     186.     435.     232.   8%2 <
 -13  -1  16     997.     618.     229.   8%2 <
 -13   1  19     237.     -23.     206.   8%2 <
 -12  -2  13     941.    1228.     243.   8%2 o
 -12   0  16    8521.    7707.     293.   8%2 o
 -12   2  19    2468.    2362.     232.   8%2 o
 -11   1  16    1343.    2107.     257.   8%2 o
 -10  -6   5     194.     165.     210.   8%2 <
 -10  -4   8     797.     494.     263.   8%2 <
 -10   2  16    1315.    1520.     259.   8%2 o
  -9  -7   2      48.     268.     195.   8%2 <
  -9  -5   5      17.     518.     240.   8%2 <
  -9  -3   8   10808.    8705.     351.   8%2 o
  -9   3  16     799.     858.     260.   8%2 o
  -8  -6   2    1922.    1530.     262.   8%2 o
  -8  -4   5    2663.    3932.     303.   8%2 o
  -8  -2   8    1270.    1478.     347.   8%2 o
  -8   4  16      97.      60.     260.   8%2 <
  -7  -7  -1      12.     135.     214.   8%2 <
  -7  -5   2    1053.     554.     272.   8%2 <
  -7  -3   5   19323.   17555.     450.   8%2 o
  -7  -1   8    3405.    3244.     410.   8%2 o
  -7   5  16      56.     111.     270.   8%2 <
  -6   0   8   19137.   20374.     516.   8%2 o
  -1  -5  -6    2432.    4481.     510.   8%2 o
  -1  -3  -3    7978.   10550.     719.   8%2 o
   0   6   8     784.    1993.     438.   8%2 o
   2   2   0   27536.   33329.     781.   8%2 o
   3   3   0    1895.    2595.     502.   8%2 o
   4   4   0     687.    1399.     370.   8%2 o
   5   5   0     252.     317.     298.   8%2 <
   6   6   0    3664.    6192.     324.   8%2 o
   7  -5 -17     406.     428.     247.   8%2 <
   7  -3 -14     529.     421.     296.   8%2 <
   7  -1 -11   47684.   44334.     567.   8%2 o
   7   1  -8    3475.    3957.     407.   8%2 o
   7   5  -3    2152.    3176.     287.   8%2 o
   7   7   0      69.     298.     208.   8%2 <
   8  -4 -17     358.     442.     242.   8%2 <
   8  -2 -14    2584.    2439.     311.   8%2 o
   8   2  -8    1266.     360.     341.   8%2 <
   8   6  -3    3920.    4564.     284.   8%2 o
   9  -3 -17     248.     890.     246.   8%2 o
   9  -1 -14     268.     538.     285.   8%2 <
   9   1 -11   38395.   38379.     508.   8%2 o
   9   3  -8   11639.    7833.     346.   8%2 o
   9   7  -3     367.     619.     192.   8%2 o
  10  -2 -17     253.     928.     252.   8%2 o
  10   0 -14   24636.   23943.     430.   8%2 o
  10   2 -11    1529.    2539.     298.   8%2 o
  10   4  -8     627.     289.     248.   8%2 <
  11   1 -14    6515.    5406.     295.   8%2 o
  11   3 -11    4319.    3275.     294.   8%2 o
  11   5  -8    3261.    5156.     276.   8%2 o
  12   2 -14     331.     865.     231.   8%2 o
  12   4 -11      98.     473.     257.   8%2 <
  12   6  -8      92.     132.     190.   8%2 <
  13   3 -14     285.     590.     230.   8%2 <
  13   5 -11     327.     -69.     207.   8%2 <
  15   1 -19     431.     532.     186.   8%2 <
 -19  -3  22      12.      34.     130.   9%2 <
 -18  -4  20     155.     278.     141.   9%2 <
 -18  -2  23       8.      60.     131.   9%2 <
 -17  -5  17     695.     422.     156.   9%2 <
 -17  -3  20      27.     164.     162.   9%2 <
 -17  -1  23     374.     536.     151.   9%2 o
 -16  -6  14      90.     -11.     140.   9%2 <
 -16  -4  17     375.     145.     181.   9%2 <
 -16  -2  20      35.     200.     166.   9%2 <
 -15  -5  14      28.     286.     175.   9%2 <
 -15  -3  17    2077.    2724.     230.   9%2 o
 -15  -1  20     136.      64.     176.   9%2 <
 -15   1  22      10.      88.     159.   9%2 <
 -14  -6  11     304.     268.     165.   9%2 <
 -14  -4  14    2032.    2092.     235.   9%2 o
 -14  -2  17    2374.    1626.     218.   9%2 o
 -14   0  20     230.     907.     200.   9%2 o
 -14   2  22      48.     222.     173.   9%2 <
 -13  -5  11     125.    -290.     205.   9%2 <
 -13  -3  14     295.     532.     234.   9%2 <
 -13  -1  17    1386.    1361.     218.   9%2 o
 -13   1  20    1001.     884.     204.   9%2 o
 -13   3  22      14.     403.     167.   9%2 <
 -12  -2  14     291.     435.     229.   9%2 <
 -11  -7   6      36.     233.     159.   9%2 <
 -11  -1  14    6371.    5197.     281.   9%2 o
 -11   1  17    1298.     990.     251.   9%2 o
 -10  -6   6      22.     360.     210.   9%2 <
 -10   0  14   22846.   22034.     422.   9%2 o
 -10   2  17     240.     697.     247.   9%2 <
  -9  -7   3     333.     645.     186.   9%2 o
  -9  -5   6     184.    1102.     244.   9%2 o
  -9   1  14     131.     678.     283.   9%2 <
  -8  -6   3    3942.    4508.     277.   9%2 o
  -8  -4   6    8238.    8477.     316.   9%2 o
  -8   2  14    2659.    2335.     308.   9%2 o
  -7  -7   0     111.     635.     205.   9%2 o
  -7  -5   3    2107.    2760.     280.   9%2 o
  -7  -3   6    8350.    8584.     379.   9%2 o
  -7   3  14     486.     646.     296.   9%2 <
  -6  -6   0    2960.    4860.     316.   9%2 o
  -6  -4   3      68.     811.     304.   9%2 <
  -6  -2   6   22698.   21647.     481.   9%2 o
  -5  -7  -3     800.     910.     240.   9%2 o
  -5  -5   0     126.     537.     301.   9%2 <
  -5  -3   3     822.    2340.     401.   9%2 o
  -5   3  11    6266.    6191.     419.   9%2 o
  -4  -6  -3   16453.   16071.     411.   9%2 o
  -4  -4   0     924.    1425.     373.   9%2 o
  -4  -2   3   69169.   52329.     674.   9%2 o
  -4   4  11     977.    1145.     443.   9%2 <
  -3  -7  -6     401.    1440.     268.   9%2 o
  -3  -3   0    1739.    3212.     489.   9%2 o
  -3  -1   3   24581.   24678.     801.   9%2 o
   2   6   5      73.     787.     347.   9%2 <
   3   1  -3   24550.   25405.     803.   9%2 o
   4   2  -3   69229.   59894.     693.   9%2 o
   4   6   2    3779.    3755.     335.   9%2 o
   5   1  -6   26769.   27077.     612.   9%2 o
   5   7   2      37.     131.     220.   9%2 <
   6   2  -6   23835.   22441.     488.   9%2 o
   6   6  -1    3177.    2221.     291.   9%2 o
   7   1  -9    2350.    4270.     384.   9%2 o
   7   3  -6    6471.    7350.     374.   9%2 o
   7   7  -1     686.     299.     205.   9%2 <
   8   2  -9   20291.   18791.     421.   9%2 o
   8   4  -6    9077.    8120.     334.   9%2 o
   8   6  -4    1071.    2558.     254.   9%2 o
   9   1 -12    9661.    9948.     364.   9%2 o
   9   3  -9    2073.    2664.     294.   9%2 o
   9   7  -4      11.    -305.     174.   9%2 <
  10   2 -12     786.    2442.     271.   9%2 o
  10   4  -9     545.    1752.     257.   9%2 o
  11   1 -15     980.    1221.     250.   9%2 o
  11   3 -12   11259.   10024.     314.   9%2 o
  11   5  -9    3465.    4577.     264.   9%2 o
  12   0 -18     464.    3813.     249.   9%2 o
  12   2 -15    7101.    6890.     279.   9%2 o
  12   4 -12    5989.    6227.     294.   9%2 o
  13   1 -18     219.    1635.     211.   9%2 o
  13   3 -15    3295.    3688.     253.   9%2 o
  13   5 -12     138.     547.     187.   9%2 <
 -18  -4  21     146.     -41.     132.  10%2 <
 -18  -2  24      20.     214.     127.  10%2 <
 -17  -5  18     128.      30.     147.  10%2 <
 -17  -3  21     492.    1077.     165.  10%2 o
 -17  -1  23     287.     536.     151.  10%2 o
 -17  -1  24     158.     375.     140.  10%2 <
 -16  -6  15      87.      65.     135.  10%2 <
 -16  -4  18    1583.    2001.     192.  10%2 o
 -16  -2  21    1321.    1387.     171.  10%2 o
 -15  -5  15    1480.    1513.     179.  10%2 o
 -15  -3  18    2634.    3411.     211.  10%2 o
 -15  -1  21     692.     717.     179.  10%2 o
 -15   1  23     103.     -29.     152.  10%2 <
 -14  -6  12      47.     435.     159.  10%2 <
 -14  -4  15      51.     538.     197.  10%2 <
 -14  -2  18     701.     804.     202.  10%2 o
 -14   2  23     470.     372.     163.  10%2 <
 -13  -5  12     309.     391.     184.  10%2 <
 -13  -3  15    3682.    3136.     251.  10%2 o
 -13  -1  18     563.    1245.     210.  10%2 o
 -13   1  20    1197.     884.     204.  10%2 o
 -13   3  23      26.     256.     152.  10%2 <
 -12  -4  12    5726.    4730.     272.  10%2 o
 -12  -2  15    5996.    7041.     278.  10%2 o
 -12   2  20     929.     659.     201.  10%2 o
 -11  -3  12   11941.   10930.     328.  10%2 o
 -11  -1  15    1737.    1489.     238.  10%2 o
 -11   3  20     867.     782.     196.  10%2 o
 -10  -2  12     748.    2166.     269.  10%2 o
 -10   2  17     235.     697.     247.  10%2 <
  -9  -3   9    2314.    3002.     279.  10%2 o
  -9  -1  12   11614.   10797.     366.  10%2 o
  -9   3  17     480.     911.     254.  10%2 o
  -8  -2   9   20535.   20168.     428.  10%2 o
  -8   0  12   25734.   54930.     585.  10%2 o
  -8   4  17     163.     633.     243.  10%2 <
  -7  -1   9    3286.    4423.     399.  10%2 o
  -7   3  14     384.     646.     296.  10%2 <
  -6   4  14    1635.    2366.     338.  10%2 o
  -5  -1   6   28950.   28609.     609.  10%2 o
  -4   0   6 1003800.  795898.    1896.  10%2 o
  -4   4  11    1191.    1145.     443.  10%2 <
   3   5   2    3622.    2579.     348.  10%2 o
   4   0  -6 1003100.  743052.    1842.  10%2 o
   4   4  -1    1421.    1011.     357.  10%2 <
   5  -1  -9   38682.   31795.     588.  10%2 o
   5   5  -1    5782.    3582.     317.  10%2 o
   6  -2 -12    4361.    4734.     367.  10%2 o
   6   4  -4    5366.    4818.     315.  10%2 o
   7  -5 -18      55.     182.     219.  10%2 <
   7  -3 -15     706.    1170.     286.  10%2 o
   7  -1 -12   20707.   15080.     421.  10%2 o
   7   5  -4     311.     513.     260.  10%2 <
   7   7  -2     218.      66.     202.  10%2 <
   8  -4 -18     355.     171.     222.  10%2 <
   8  -2 -15    6780.    7025.     323.  10%2 o
   8   0 -12   25796.   60603.     602.  10%2 o
   8   4  -7    1535.    1120.     269.  10%2 o
   9  -3 -18     257.     585.     231.  10%2 <
   9  -1 -15    4298.    5082.     301.  10%2 o
   9   3 -10    3135.    4820.     279.  10%2 o
   9   5  -7    3088.    2030.     250.  10%2 o
   9   7  -5      39.      38.     166.  10%2 <
  10  -2 -18    1953.    2308.     250.  10%2 o
  10   4 -10    6498.    8339.     306.  10%2 o
  11  -1 -18    1330.    2026.     235.  10%2 o
  11   3 -13     215.     887.     240.  10%2 o
  11   5 -10     155.     155.     218.  10%2 <
  12  -2 -21     886.     962.     145.  10%2 o
  12   0 -18     397.    3813.     249.  10%2 o
  12   2 -16     157.     350.     214.  10%2 <
  12   4 -13    1351.     839.     220.  10%2 o
  13  -1 -21     105.    1296.     170.  10%2 o
  13   1 -19      81.     247.     187.  10%2 <
  13   3 -16    2287.    2224.     202.  10%2 o
 -17  -5  19     252.     251.     137.  11%2 <
 -17  -3  22     977.     300.     140.  11%2 <
 -16  -4  19     174.      58.     158.  11%2 <
 -16  -4  20     263.     169.     145.  11%2 <
 -16  -2  22     224.     200.     150.  11%2 <
 -15  -5  16     420.     140.     159.  11%2 <
 -15  -5  17     135.      90.     149.  11%2 <
 -15  -3  19     728.     464.     171.  11%2 <
 -15  -1  22       8.     190.     153.  11%2 <
 -15   1  24      35.     288.     149.  11%2 <
 -14  -6  14     151.     495.     151.  11%2 o
 -14  -4  16     560.    1745.     194.  11%2 o
 -14  -2  19    2565.    1687.     197.  11%2 o
 -14   0  22     491.     414.     167.  11%2 <
 -14   2  24     229.     211.     153.  11%2 <
 -13  -7  11      22.     144.     132.  11%2 <
 -13  -5  13     103.     319.     175.  11%2 <
 -13  -3  16    2318.     791.     216.  11%2 o
 -13  -1  19     155.     -44.     188.  11%2 <
 -12  -4  13     989.     635.     217.  11%2 <
 -12  -2  16     136.      61.     213.  11%2 <
 -12   2  21    3089.    1830.     213.  11%2 o
 -11  -5  10     424.     334.     219.  11%2 <
 -11  -3  13     103.     847.     234.  11%2 o
 -11  -1  16    1098.    2357.     228.  11%2 o
 -11   3  21      27.     175.     176.  11%2 <
 -10  -6   7     621.     598.     203.  11%2 <
 -10  -4  10    9486.    7873.     302.  11%2 o
 -10  -2  13     667.    1288.     251.  11%2 o
 -10   2  18    1682.    1479.     236.  11%2 o
  -9  -7   4      55.     101.     177.  11%2 <
  -9  -5   7    2101.    2291.     252.  11%2 o
  -9  -3  10    2114.    4153.     277.  11%2 o
  -9  -1  13    5315.    4381.     301.  11%2 o
  -9   3  18      75.     162.     227.  11%2 <
  -8  -6   4    1544.    2608.     254.  11%2 o
  -8  -4   7    1201.    1227.     262.  11%2 o
  -8  -2  10     297.    1043.     285.  11%2 o
  -8   2  15    2692.    2704.     296.  11%2 o
  -7  -7   1     562.     873.     204.  11%2 o
  -7  -5   4     159.     135.     254.  11%2 <
  -7  -3   7   11911.   11664.     362.  11%2 o
  -7   5  17    1080.     860.     236.  11%2 o
  -6  -6   1    3044.    2261.     288.  11%2 o
  -6  -4   4    4877.    5307.     329.  11%2 o
  -6  -2   7    1290.    3514.     377.  11%2 o
  -6   2  12    4689.    2601.     351.  11%2 o
  -5  -7  -2      31.     189.     230.  11%2 <
  -5  -5   1    3907.    3559.     310.  11%2 o
  -5  -3   4   10504.   12469.     420.  11%2 o
  -5   5  14    9785.    9100.     413.  11%2 o
  -4  -6  -2    4937.    4386.     338.  11%2 o
  -4  -4   1    3768.    2586.     354.  11%2 o
  -3   1   6   28774.   33098.     788.  11%2 o
  -3   5  11   28486.   24940.     684.  11%2 o
   1   7   7     136.     670.     283.  11%2 <
   2   4   2    7116.    7563.     466.  11%2 o
   3  -3  -9   10395.   10114.     574.  11%2 o
   3   3  -1   49625.   53774.     657.  11%2 o
   3   7   4     252.     530.     241.  11%2 <
   4  -6 -15     598.     542.     357.  11%2 <
   4  -4 -12     116.    1269.     400.  11%2 o
   4   6   1      63.      95.     291.  11%2 <
   5   3  -4   13707.   13227.     427.  11%2 o
   5   7   1    1263.     745.     228.  11%2 o
   6   2  -7    1354.    3200.     358.  11%2 o
   6   6  -2    1601.    3681.     285.  11%2 o
   7   1 -10    2739.    3622.     380.  11%2 o
   7   5  -5    4731.    5634.     290.  11%2 o
   8  -2 -16    1024.    1892.     282.  11%2 o
   8   2 -10     288.     585.     302.  11%2 <
   8   4  -8     781.    1219.     258.  11%2 o
   8   6  -5     259.    1341.     235.  11%2 o
   9  -3 -19     852.     923.     215.  11%2 o
   9  -1 -16      18.     175.     252.  11%2 <
   9   1 -13    3657.    3958.     298.  11%2 o
   9   5  -8    5284.    2918.     268.  11%2 o
   9   7  -6     113.     350.     142.  11%2 <
  10  -2 -19     116.     103.     223.  11%2 <
  10   0 -16    3265.    1896.     243.  11%2 o
  10   4 -11    1190.    1328.     252.  11%2 o
  10   6  -8    1297.    2019.     217.  11%2 o
  11  -1 -19    2377.    1134.     227.  11%2 o
  11   3 -14    5865.    5010.     258.  11%2 o
  11   5 -11      44.      88.     203.  11%2 <
  12   0 -20     713.    1312.     195.  11%2 o
  12   2 -17    1752.    1650.     211.  11%2 o
  12   4 -14     273.     484.     179.  11%2 <
  13   1 -20     456.     288.      76.  11%2 o
 -16  -4  21      15.      92.     126.  12%2 <
 -16  -2  24      13.      38.     127.  12%2 <
 -15  -5  18     394.     212.     137.  12%2 <
 -15  -3  21     263.     315.     138.  12%2 <
 -15  -1  23     142.     154.     142.  12%2 <
 -14  -6  15     142.     339.     136.  12%2 <
 -14  -4  18     274.     318.     162.  12%2 <
 -14  -2  21     973.     764.     167.  12%2 o
 -13  -5  15     187.     643.     167.  12%2 o
 -13  -3  18    1495.    1254.     192.  12%2 o
 -13  -1  20    1120.    1003.     194.  12%2 o
 -13   1  23     125.     281.     159.  12%2 <
 -12  -6  12      88.     196.     159.  12%2 <
 -12  -4  15     126.     146.     181.  12%2 <
 -12  -2  17    1310.    1663.     211.  12%2 o
 -12   0  20     436.    1318.     200.  12%2 o
 -12   2  22     145.    -190.     172.  12%2 <
 -11  -7   9      29.     229.     151.  12%2 <
 -11  -5  12     240.     563.     186.  12%2 o
 -11  -3  14    6090.    5044.     259.  12%2 o
 -11  -1  17     646.     813.     209.  12%2 o
 -11   3  22     171.    -264.     168.  12%2 <
 -10  -6   9     435.     533.     194.  12%2 <
 -10  -2  14      57.     570.     225.  12%2 <
 -10   2  19     112.     190.     208.  12%2 <
 -10   4  21      25.      59.     174.  12%2 <
  -9  -7   6      69.     199.     166.  12%2 <
  -9  -3  11     967.    1270.     252.  12%2 o
  -9  -1  14     281.     888.     254.  12%2 o
  -9   1  16     158.     836.     246.  12%2 o
  -8  -6   5     512.    1543.     240.  12%2 o
  -8  -4   8     385.     842.     249.  12%2 o
  -8  -2  11    9637.    9280.     321.  12%2 o
  -8   2  16     697.    1387.     268.  12%2 o
  -8   4  18     481.     519.     226.  12%2 <
  -7  -7   2     358.     268.     202.  12%2 <
  -7  -5   5    4592.    5301.     288.  12%2 o
  -7  -3   8     447.    1456.     304.  12%2 o
  -7   1  13     578.    1288.     325.  12%2 o
  -6  -6   2    1825.    4406.     286.  12%2 o
  -6  -4   5    9155.    8048.     342.  12%2 o
  -6   0  10    1850.    5421.     397.  12%2 o
  -5  -7  -1    1429.     909.     232.  12%2 o
  -5  -1   7   68017.   58388.     644.  12%2 o
  -5   3  12    2794.    2495.     368.  12%2 o
  -4  -2   4    7747.   13444.     513.  12%2 o
  -3  -3   1   46869.   50321.     632.  12%2 o
  -3   5  11   32921.   24940.     684.  12%2 o
  -2  -4  -2   12579.   10691.     478.  12%2 o
  -1  -7  -8     168.     618.     298.  12%2 <
  -1  -5  -5    2567.    1328.     435.  12%2 o
   1  -1  -3  918240.  960539.    2487.  12%2 o
   1   3   2   15767.   22296.     673.  12%2 o
   2  -2  -6   30661.   34751.     874.  12%2 o
   3  -5 -12     880.    1074.     506.  12%2 <
   3   5   1    1224.     978.     319.  12%2 o
   4   4  -2    3927.    4746.     354.  12%2 o
   5  -1 -10   36576.   34773.     551.  12%2 o
   5   3  -5   14052.   11438.     412.  12%2 o
   5   7   0    3848.    2223.     244.  12%2 o
   6  -4 -16     910.    2152.     280.  12%2 o
   6  -2 -13    4685.    5207.     343.  12%2 o
   6   2  -8    2709.    6985.     377.  12%2 o
   6   4  -5    9331.    7002.     337.  12%2 o
   6   6  -3    1010.     796.     251.  12%2 o
   7  -3 -16    1560.    1087.     273.  12%2 o
   7   1 -11   37561.   31681.     481.  12%2 o
   7   3  -8     499.    1696.     300.  12%2 o
   7   5  -6     154.     584.     245.  12%2 <
   8   0 -14   15983.   19158.     393.  12%2 o
   8   2 -11    9434.    7101.     312.  12%2 o
   8   4  -9     963.    1010.     255.  12%2 o
   8   6  -6    3156.    4329.     263.  12%2 o
   9  -3 -20     481.     732.     191.  12%2 o
   9  -1 -17     895.    1422.     248.  12%2 o
   9   1 -14     659.     932.     243.  12%2 o
   9   3 -12    2218.    1236.     229.  12%2 o
   9   5  -9    3388.    4475.     286.  12%2 o
  10  -2 -20     563.     870.     204.  12%2 o
  10   2 -15    4759.    5815.     262.  12%2 o
  10   4 -12     120.     782.     217.  12%2 o
  10   6 -10     182.     -31.     177.  12%2 <
  11   1 -18     479.    1105.     207.  12%2 o
  11   3 -15     137.     246.     210.  12%2 <
  12   2 -18      12.     712.     164.  12%2 o
 -15  -3  22      81.     -56.     136.  13%2 <
 -15  -3  23      71.      64.     120.  13%2 <
 -14  -4  19      38.     359.     147.  13%2 <
 -14  -4  20     199.     222.     129.  13%2 <
 -14  -2  22      21.      28.     149.  13%2 <
 -14   0  24    1021.    1001.     155.  13%2 o
 -13  -5  16     597.     786.     166.  13%2 o
 -13  -5  17     404.     290.     139.  13%2 <
 -13  -3  19     328.     489.     171.  13%2 <
 -13  -1  21      28.     211.     172.  13%2 <
 -13  -1  22     178.     380.     168.  13%2 <
 -13   1  24     434.     550.     144.  13%2 o
 -12  -6  13     563.     620.     155.  13%2 o
 -12  -4  16      29.     133.     171.  13%2 <
 -12  -2  19    1736.    1525.     193.  13%2 o
 -12   2  23     581.     348.     167.  13%2 <
 -11  -7  10      55.     204.     141.  13%2 <
 -11  -5  13     148.     320.     174.  13%2 <
 -11  -3  16    1223.     862.     203.  13%2 o
 -11  -1  18     415.     976.     210.  13%2 o
 -11   1  20     269.     341.     197.  13%2 <
 -11   3  23     205.     -54.     155.  13%2 <
 -10  -6  10     179.     211.     175.  13%2 <
 -10  -4  13     213.     621.     201.  13%2 o
 -10  -2  15    4096.    4827.     260.  13%2 o
 -10   2  20     621.     871.     202.  13%2 o
  -9  -7   7      55.      54.     154.  13%2 <
  -9  -3  12    2006.    1138.     238.  13%2 o
  -9  -1  15    1994.    1489.     247.  13%2 o
  -9   1  17    1144.    1862.     249.  13%2 o
  -9   3  19     677.    1113.     211.  13%2 o
  -8  -6   6    3831.    4277.     267.  13%2 o
  -8  -4   9     651.     861.     249.  13%2 o
  -8  -2  12    1338.    1042.     264.  13%2 o
  -8   0  14   12099.   14920.     372.  13%2 o
  -7  -7   3     839.     263.     199.  13%2 <
  -7  -5   6      32.     490.     245.  13%2 <
  -7  -1  11   38733.   31634.     480.  13%2 o
  -7   3  16    1582.     912.     279.  13%2 o
  -6  -6   3     722.     777.     247.  13%2 o
  -6  -2   8    2777.    6078.     383.  13%2 o
  -6   2  13    3151.    3545.     334.  13%2 o
  -6   4  15     640.     567.     300.  13%2 <
  -5  -3   5   12701.   11970.     412.  13%2 o
  -5   1  10   40407.   33893.     552.  13%2 o
  -4  -4   2    3559.    3543.     350.  13%2 o
  -3  -7  -4     176.     424.     247.  13%2 <
  -3  -5  -1     847.     332.     316.  13%2 <
  -3  -1   4  137980.  154249.    1008.  13%2 o
  -3   5  11   38155.   24940.     684.  13%2 o
  -2  -2   1    5573.    9503.     649.  13%2 o
  -2   2   6   23557.   32360.     872.  13%2 o
  -1  -3  -2   14749.   21408.     675.  13%2 o
  -1   1   3  928040.  996648.    2517.  13%2 o
   0  -6  -8     865.    1893.     457.  13%2 o
   1   5   4    8920.    9777.     442.  13%2 o
   1   7   6    1204.    1424.     281.  13%2 o
   2   4   1   28974.   28462.     530.  13%2 o
   4   2  -5   13703.   12630.     472.  13%2 o
   4   6   0    2023.    1578.     281.  13%2 o
   5  -5 -16      31.      94.     276.  13%2 <
   5  -3 -13    5871.    7631.     370.  13%2 o
   5   1  -8     223.     338.     397.  13%2 <
   5   5  -3    1992.    3486.     288.  13%2 o
   5   7  -1     372.     660.     229.  13%2 <
   6   4  -6   21289.   20007.     394.  13%2 o
   6   6  -4    2090.    1891.     249.  13%2 o
   7  -3 -17     351.      38.     247.  13%2 <
   7  -1 -14    3297.    1608.     297.  13%2 o
   7   3  -9     675.    2319.     277.  13%2 o
   7   5  -7    1426.    2554.     279.  13%2 o
   7   7  -5      29.      25.     176.  13%2 <
   8  -2 -17    3464.    2091.     262.  13%2 o
   8   2 -12    1274.    1019.     266.  13%2 o
   8   4 -10   10159.   11564.     318.  13%2 o
   9  -1 -18     656.     780.     234.  13%2 o
   9   1 -15    2718.    1734.     231.  13%2 o
   9   3 -13     878.     951.     220.  13%2 o
   9   5 -10    2667.    4186.     263.  13%2 o
  10  -2 -21     720.     355.      89.  13%2 o
  10   0 -18    3852.    3327.     243.  13%2 o
  10   2 -16    1320.     750.     216.  13%2 o
  10   4 -14     309.     727.     189.  13%2 o
  10   4 -13     463.     879.     206.  13%2 o
  11   1 -19    1863.    1164.     199.  13%2 o
  11   3 -16    1264.    1861.     186.  13%2 o
 -14  -4  21     110.     229.     121.  14%2 <
 -14  -2  23     510.     330.     139.  14%2 <
 -14  -2  24       5.     102.     125.  14%2 <
 -13  -5  18    1079.    1002.     156.  14%2 o
 -13  -3  20     499.     197.     142.  14%2 <
 -13  -3  21      67.      38.     139.  14%2 <
 -13  -1  23      55.     138.     146.  14%2 <
 -12  -6  15     638.     499.     144.  14%2 o
 -12  -4  17      34.      30.     147.  14%2 <
 -12  -4  18     147.     407.     155.  14%2 <
 -12  -2  20     615.     680.     172.  14%2 o
 -12   0  22    3369.    2693.     202.  14%2 o
 -12   2  24     162.     216.     148.  14%2 <
 -11  -7  12      62.     108.     131.  14%2 <
 -11  -5  14     142.     182.     167.  14%2 <
 -11  -5  15      36.     327.     144.  14%2 <
 -11  -3  17      60.     127.     182.  14%2 <
 -11  -1  19    1621.    1264.     195.  14%2 o
 -11   1  21    1613.    1509.     200.  14%2 o
 -10  -6  11      72.     285.     167.  14%2 <
 -10  -4  14     213.     388.     191.  14%2 <
 -10  -2  16    1948.     898.     213.  14%2 o
 -10   2  21    1132.     596.     180.  14%2 o
  -9  -7   8     449.     435.     159.  14%2 <
  -9  -5  11    1198.    1271.     216.  14%2 o
  -9  -3  13     935.    1072.     218.  14%2 o
  -9  -1  16     129.     442.     208.  14%2 <
  -9   1  18     440.     834.     220.  14%2 o
  -9   3  20     478.     858.     198.  14%2 o
  -8  -6   8    1573.     341.     196.  14%2 <
  -8  -4  10   10729.   11855.     326.  14%2 o
  -8  -2  13    1743.     890.     242.  14%2 o
  -8   2  17    2451.    2050.     260.  14%2 o
  -8   4  19     426.     327.     200.  14%2 <
  -7  -7   4      43.     219.     184.  14%2 <
  -7  -5   7    2506.    2165.     275.  14%2 o
  -7  -1  12   15302.   11485.     383.  14%2 o
  -7   1  14    3495.    2232.     298.  14%2 o
  -6  -6   4    2059.    1061.     243.  14%2 o
  -6  -2   9    4566.    4110.     335.  14%2 o
  -5  -5   3    1250.    1556.     268.  14%2 o
  -5  -3   6     231.    2204.     340.  14%2 o
  -5  -1   8     761.    1359.     394.  14%2 o
  -4  -6   0    1637.    1457.     286.  14%2 o
  -4  -2   5   12579.   13776.     476.  14%2 o
  -4   4  12     123.    1010.     399.  14%2 <
  -3  -7  -3     359.      96.     238.  14%2 <
  -3  -3   2    3528.    7682.     469.  14%2 o
  -3   3   9   11260.   12807.     580.  14%2 o
  -2  -4  -1   28403.   25994.     520.  14%2 o
  -2   2   6   24348.   32360.     872.  14%2 o
  -1  -7  -7     233.    1073.     280.  14%2 o
   0  -4  -5    1824.    3298.     626.  14%2 o
   3  -1  -7   24832.   31758.     677.  14%2 o
   3   5   0    2792.    4579.     329.  14%2 o
   3   7   2     280.     767.     240.  14%2 o
   4   4  -3    6797.    5501.     348.  14%2 o
   4   6  -1     825.    1051.     268.  14%2 o
   5  -5 -16      25.      94.     276.  14%2 <
   5  -1 -11    4193.    2488.     408.  14%2 o
   5   3  -6     821.    2346.     340.  14%2 o
   5   5  -4     522.    1693.     265.  14%2 o
   5   7  -2    2198.    1725.     223.  14%2 o
   6  -4 -17    1064.    1361.     257.  14%2 o
   6  -2 -14     722.    1239.     304.  14%2 o
   6   2  -9    4732.    4609.     337.  14%2 o
   6   4  -7     186.     605.     266.  14%2 <
   6   6  -5    2250.    2360.     251.  14%2 o
   7  -1 -15     253.     732.     274.  14%2 <
   7   3 -10     802.     546.     253.  14%2 <
   7   5  -8   17448.   15701.     352.  14%2 o
   7   7  -6     341.     678.     168.  14%2 o
   8  -2 -18    1938.    1769.     247.  14%2 o
   8   0 -16    2755.    3372.     268.  14%2 o
   8   2 -13    1705.     931.     227.  14%2 o
   8   4 -11    3508.    4288.     260.  14%2 o
   8   6  -9     878.     926.     190.  14%2 o
   9  -1 -19     152.     300.     210.  14%2 <
   9   1 -16      90.     300.     221.  14%2 <
   9   3 -14     742.    1622.     217.  14%2 o
   9   5 -12     301.    1467.     206.  14%2 o
  10   0 -20      69.     515.     192.  14%2 <
  10   2 -17      84.     227.     194.  14%2 <
  11   1 -20     230.     302.     115.  14%2 <
 -11  -5  19      57.     -21.     117.  17%2 <
 -11  -3  22      42.     169.     117.  17%2 <
 -11  -1  24      37.     128.     136.  17%2 <
 -10  -6  16     301.      96.     130.  17%2 <
 -10  -4  18      36.     332.     142.  17%2 <
 -10  -4  19      86.      16.     130.  17%2 <
 -10  -2  21     564.     329.     159.  17%2 <
  -9  -7  12     301.     236.     137.  17%2 <
  -9  -5  15      55.     402.     148.  17%2 <
  -9  -3  17     288.     288.     169.  17%2 <
  -9  -3  18      34.      12.     161.  17%2 <
  -9  -1  19      91.      40.     186.  17%2 <
  -9  -1  20    1378.    1014.     202.  17%2 o
  -9   1  21    1735.    1915.     213.  17%2 o
  -9   1  22    1226.     850.     181.  17%2 o
  -8  -6  12       9.     202.     150.  17%2 <
  -8  -4  14     272.     201.     178.  17%2 <
  -8  -2  16     628.    1178.     211.  17%2 o
  -8   0  18    1591.    1753.     236.  17%2 o
  -8   2  20      96.     385.     193.  17%2 <
  -7  -7   8     445.     303.     158.  17%2 <
  -7  -5  11     296.      91.     191.  17%2 <
  -7  -3  13      44.     423.     204.  17%2 <
  -7  -1  15     120.     264.     235.  17%2 <
  -7   1  17    1263.    1057.     256.  17%2 o
  -7   3  19      23.     335.     207.  17%2 <
  -6  -6   7     525.     917.     216.  17%2 o
  -6  -4  10     805.     851.     223.  17%2 o
  -6  -2  12    2111.    1570.     250.  17%2 o
  -6   0  14     103.     142.     264.  17%2 <
  -6   2  16     422.     414.     260.  17%2 <
  -5  -7   4     600.     803.     193.  17%2 o
  -5  -5   6     774.    1255.     253.  17%2 o
  -5  -3   8      48.     175.     294.  17%2 <
  -4  -8   0     332.     415.     179.  17%2 <
  -4  -4   5    3929.    3202.     296.  17%2 o
  -4  -2   7   11066.   12067.     412.  17%2 o
  -4   4  13    4883.    2494.     374.  17%2 o
  -3  -7  -1    3601.    2438.     263.  17%2 o
  -3  -3   4     162.    2330.     372.  17%2 o
  -3  -1   6   20106.   17630.     564.  17%2 o
  -3   1   8   24873.   17462.     563.  17%2 o
  -3   3  10     340.    1256.     448.  17%2 <
  -2  -6  -2      98.    -191.     303.  17%2 <
  -2  -4   0    6034.   12588.     441.  17%2 o
  -1  -7  -6     795.     477.     272.  17%2 <
  -1  -3  -1   12458.    6668.     561.  17%2 o
   0   2   2   46617.   52717.    1117.  17%2 o
   0   4   4    8941.   10337.     574.  17%2 o
   1  -7 -11    1073.    1519.     441.  17%2 o
   1   7   4     263.     173.     252.  17%2 <
   2  -2  -7   96462.  105247.     934.  17%2 o
   2   4  -1    3690.    5737.     375.  17%2 o
   2   6   1     150.    -108.     283.  17%2 <
   2   8   3      36.     650.     193.  17%2 o
   3   1  -6   20573.   18668.     565.  17%2 o
   3   3  -4      78.    2769.     387.  17%2 o
   3   5  -2    3135.    3436.     295.  17%2 o
   4  -2 -12     583.     254.     348.  17%2 <
   4   0 -10    8560.    7230.     399.  17%2 o
   4   4  -6     194.     617.     261.  17%2 <
   4   6  -4     961.    1602.     251.  17%2 o
   5  -3 -16      91.     131.     266.  17%2 <
   5  -1 -13    5238.    7520.     368.  17%2 o
   5   1 -11    1445.    1045.     333.  17%2 o
   5   3  -9    3039.    5057.     297.  17%2 o
   5   5  -7    6644.    4713.     288.  17%2 o
   5   7  -5    1012.    1057.     189.  17%2 o
   6  -2 -17    1965.    3101.     267.  17%2 o
   6   2 -13    1443.    2202.     241.  17%2 o
   6   2 -12    2011.    1378.     250.  17%2 o
   6   4 -11     151.     560.     209.  17%2 <
   6   4 -10    1055.     988.     228.  17%2 o
   6   6  -9     275.     381.     189.  17%2 <
   6   6  -8    2918.    2587.     230.  17%2 o
   7  -1 -18     830.    1067.     246.  17%2 o
   7   1 -16    5985.    6510.     282.  17%2 o
   7   3 -14     198.     781.     206.  17%2 o
   7   5 -12      35.     226.     182.  17%2 <
   8   0 -20     119.     216.     198.  17%2 <
   8   2 -18    1223.    1338.     134.  17%2 o
   8   2 -17    1362.    1414.     208.  17%2 o
 -11  -3  23      26.      93.     114.  18%2 <
 -10  -4  20      11.     196.     127.  18%2 <
 -10  -2  22     176.     452.     140.  18%2 o
 -10   0  24    1184.     950.     161.  18%2 o
  -9  -5  16      68.      41.     143.  18%2 <
  -9  -5  17      21.     247.     134.  18%2 <
  -9  -3  18      47.      12.     161.  18%2 <
  -9  -3  19     141.     401.     158.  18%2 <
  -9  -1  20    1458.    1014.     202.  18%2 o
  -9  -1  21    1536.    1441.     192.  18%2 o
  -9   1  22    1186.     850.     181.  18%2 o
  -9   1  23     255.     173.     162.  18%2 <
  -8  -6  13     374.     313.     147.  18%2 <
  -8  -6  14     533.     867.     148.  18%2 o
  -8  -4  15      66.     316.     162.  18%2 <
  -8  -4  16      36.     165.     152.  18%2 <
  -8  -2  17    1446.    1314.     206.  18%2 o
  -8  -2  18    1177.    1535.     200.  18%2 o
  -8   2  21     466.      53.     178.  18%2 <
  -7  -7   9      15.    -142.     149.  18%2 <
  -7  -7  10      48.     275.     139.  18%2 <
  -7  -5  12      47.      30.     182.  18%2 <
  -7  -3  14     370.     902.     207.  18%2 o
  -7  -1  16    5976.    6334.     270.  18%2 o
  -7   1  18    1175.    1044.     243.  18%2 o
  -7   3  19      25.     335.     207.  18%2 <
  -6  -6   8    2394.    3138.     219.  18%2 o
  -6  -6   9     245.     225.     192.  18%2 <
  -6  -4  11     145.     709.     214.  18%2 o
  -6  -2  13    1640.    1553.     238.  18%2 o
  -6   2  16     451.     414.     260.  18%2 <
  -6   4  18     379.     287.     212.  18%2 <
  -5  -7   5    1406.     791.     187.  18%2 o
  -5  -5   7    5122.    5438.     287.  18%2 o
  -5  -3   9    3714.    6110.     301.  18%2 o
  -5  -1  11    1366.     690.     332.  18%2 <
  -5   1  13    8121.    7408.     366.  18%2 o
  -5   3  15    6940.    2920.     304.  18%2 o
  -4  -8   1     220.     -63.     162.  18%2 <
  -4  -6   4    1082.    1713.     246.  18%2 o
  -4  -4   6     136.     705.     256.  18%2 <
  -4  -2   8   21198.   19401.     439.  18%2 o
  -4   0  10    7821.    8802.     401.  18%2 o
  -4   4  13    3055.    2494.     374.  18%2 o
  -3  -7   0    8460.    7797.     296.  18%2 o
  -3  -5   2    3029.    3693.     292.  18%2 o
  -3   3  10    1229.    1256.     448.  18%2 <
  -2  -4   1    3077.    6117.     382.  18%2 o
  -2  -2   3   83852.   79918.     748.  18%2 o
  -1  -7  -5      37.     278.     255.  18%2 <
  -1  -5  -3     338.    1052.     364.  18%2 <
   0  -2  -2   47973.   51959.    1108.  18%2 o
   0   6   5    2587.    5487.     389.  18%2 o
   1   5   2    1246.     866.     335.  18%2 <
   1   7   3    2194.    1703.     255.  18%2 o
   2  -2  -7   92826.  105247.     934.  18%2 o
   2   2  -3   76436.   80338.     754.  18%2 o
   2   6   0     982.    1042.     270.  18%2 o
   3  -5 -13     327.    2386.     417.  18%2 o
   3   3  -5     222.    2294.     368.  18%2 o
   3   5  -3    1045.    1704.     263.  18%2 o
   3   7  -2    3426.    3108.     239.  18%2 o
   4  -2 -12     747.     254.     348.  18%2 <
   4   0 -10   16636.    7230.     399.  18%2 o
   4   2  -8   20375.   18832.     439.  18%2 o
   4   4  -7     796.    1625.     258.  18%2 o
   4   6  -5    3604.    4168.     277.  18%2 o
   5  -3 -16     130.     131.     266.  18%2 <
   5  -1 -14     115.     481.     284.  18%2 <
   5   1 -12   20985.   19900.     410.  18%2 o
   5   3 -10    2189.    2903.     268.  18%2 o
   5   5  -8    5003.    4987.     279.  18%2 o
   6  -2 -18      38.     -79.     228.  18%2 <
   6   0 -16      95.     867.     236.  18%2 o
   6   2 -14     264.     839.     237.  18%2 o
   6   2 -13    1263.    2202.     241.  18%2 o
   6   4 -12    1433.     984.     199.  18%2 o
   6   6 -10     875.    1188.     190.  18%2 o
   7  -1 -19      34.     -80.     225.  18%2 <
   7   1 -17    1106.     998.     222.  18%2 o
   7   3 -16     632.     952.     134.  18%2 o
   7   3 -15     168.     771.     200.  18%2 o
   8   2 -18    1328.    1338.     134.  18%2 o
  -8  -4  21      28.     264.     119.  20%2 <
  -8  -2  22     122.      58.     139.  20%2 <
  -8  -2  23      53.     273.     126.  20%2 <
  -8   0  24     159.     904.     162.  20%2 o
  -7  -5  17     165.      48.     121.  20%2 <
  -7  -5  18      21.      22.     121.  20%2 <
  -7  -3  19     278.     554.     153.  20%2 o
  -7  -3  20      42.      87.     131.  20%2 <
  -7  -1  20    4480.    3702.     222.  20%2 o
  -7  -1  21     155.     319.     171.  20%2 <
  -7   1  22     419.     715.     180.  20%2 o
  -7   1  23     655.     632.     170.  20%2 o
  -6  -6  13      38.     224.     150.  20%2 <
  -6  -6  14      21.      94.     134.  20%2 <
  -6  -4  15      28.    -144.     167.  20%2 <
  -6  -4  16     319.     686.     166.  20%2 o
  -6  -2  17    2274.    1891.     207.  20%2 o
  -6  -2  18      24.     -88.     180.  20%2 <
  -6   0  18   15014.   14153.     352.  20%2 o
  -6   2  20     257.     880.     194.  20%2 o
  -5  -7   9      17.     238.     143.  20%2 <
  -5  -7  10       5.      24.     134.  20%2 <
  -5  -5  11     547.     219.     185.  20%2 <
  -5  -5  12      76.      33.     171.  20%2 <
  -5  -3  13    1696.    2188.     224.  20%2 o
  -5  -3  14     179.     268.     198.  20%2 <
  -5  -1  15     609.     796.     232.  20%2 o
  -5   1  16    2433.    3762.     274.  20%2 o
  -5   1  17    4184.    4447.     276.  20%2 o
  -5   3  18     192.    1227.     223.  20%2 o
  -4  -8   4     325.     468.     150.  20%2 o
  -4  -6   7     385.     381.     199.  20%2 <
  -4  -4   9     205.     420.     215.  20%2 <
  -4  -2  11    2134.    3460.     290.  20%2 o
  -4   2  14    6782.    9061.     347.  20%2 o
  -3  -7   3    2193.    1599.     205.  20%2 o
  -3  -5   5     316.     438.     240.  20%2 <
  -3  -3   7    3121.    3198.     322.  20%2 o
  -3  -1   9     213.    2959.     383.  20%2 o
  -3   1  10   29539.   26988.     534.  20%2 o
  -3   3  12    7007.    7867.     392.  20%2 o
  -3   5  13    3081.    4374.     400.  20%2 o
  -2  -8  -2     484.     198.     188.  20%2 <
  -2  -6   1      77.     622.     247.  20%2 <
  -2  -4   3     782.    2107.     317.  20%2 o
  -2  -2   5    6112.    8350.     419.  20%2 o
  -2   2   8  137330.  125377.     908.  20%2 o
  -1  -7  -4      67.     287.     247.  20%2 <
  -1   1   4  281510.  255697.    1407.  20%2 o
   0  -6  -6    1756.    1432.     374.  20%2 o
   0   4   3   23272.   26086.     573.  20%2 o
   0   6   4     158.    1563.     337.  20%2 o
   1   3  -1   14440.   18107.     522.  20%2 o
   1   5   0     877.    2194.     301.  20%2 o
   1   7   1     704.    1512.     238.  20%2 o
   2  -6 -13    9260.    4957.     463.  20%2 o
   2   2  -5    7728.    8944.     422.  20%2 o
   2   4  -4    1119.     716.     289.  20%2 <
   2   6  -3    1818.    1163.     243.  20%2 o
   2   6  -2     246.     405.     237.  20%2 <
   3  -3 -13    5657.    7574.     358.  20%2 o
   3  -1 -11   26114.   29614.     514.  20%2 o
   3   1  -9     362.    2046.     369.  20%2 o
   3   3  -8     660.     546.     268.  20%2 <
   3   5  -7   10765.    9523.     306.  20%2 o
   3   5  -6    3585.    3174.     259.  20%2 o
   3   7  -6     161.     384.     160.  20%2 <
   3   7  -5     458.     204.     175.  20%2 <
   4  -4 -18    1043.     875.     214.  20%2 o
   4  -2 -16    1560.    1952.     264.  20%2 o
   4  -2 -15     149.    1621.     284.  20%2 o
   4   0 -14    5936.    4172.     281.  20%2 o
   4   2 -12     440.     612.     250.  20%2 <
   4   4 -11     195.     728.     193.  20%2 o
   4   4 -10     196.     263.     206.  20%2 <
   4   6 -10     523.    1066.     164.  20%2 o
   4   6  -9    1091.    1387.     189.  20%2 o
   5  -1 -19     440.     508.     212.  20%2 <
   5  -1 -18    1275.    1574.     244.  20%2 o
   5   1 -17    2610.    2966.     244.  20%2 o
   5   1 -16      42.     903.     217.  20%2 o
   5   3 -15    2705.    1459.     199.  20%2 o
   5   3 -14     165.     544.     197.  20%2 <
   6   0 -20     184.     764.     186.  20%2 o
  -8  -4  21      39.     264.     119.  21%2 <
  -8  -2  22      96.      58.     139.  21%2 <
  -8  -2  23      22.     273.     126.  21%2 <
  -8   0  24     111.     904.     162.  21%2 o
  -7  -5  17     238.      48.     121.  21%2 <
  -7  -5  18      15.      22.     121.  21%2 <
  -7  -3  19     227.     554.     153.  21%2 o
  -7  -3  20      42.      87.     131.  21%2 <
  -7  -1  20    4608.    3702.     222.  21%2 o
  -7  -1  21     202.     319.     171.  21%2 <
  -7   1  22      63.     715.     180.  21%2 o
  -6  -6  13      65.     224.     150.  21%2 <
  -6  -6  14       9.      94.     134.  21%2 <
  -6  -4  15      55.    -144.     167.  21%2 <
  -6  -4  16     316.     686.     166.  21%2 o
  -6  -2  17    1167.    1891.     207.  21%2 o
  -6   0  18   17682.   14153.     352.  21%2 o
  -6   2  19     240.     296.     200.  21%2 <
  -6   2  20     186.     880.     194.  21%2 o
  -5  -7   9     274.     238.     143.  21%2 <
  -5  -7  10      11.      24.     134.  21%2 <
  -5  -5  11     460.     219.     185.  21%2 <
  -5  -5  12     175.      33.     171.  21%2 <
  -5  -3  13    1992.    2188.     224.  21%2 o
  -5  -3  14     292.     268.     198.  21%2 <
  -5  -1  15     847.     796.     232.  21%2 o
  -5   1  16    1570.    3762.     274.  21%2 o
  -5   3  17     220.     971.     242.  21%2 o
  -4  -6   7     136.     381.     199.  21%2 <
  -4  -6   8      63.     -65.     178.  21%2 <
  -4  -4   9      98.     420.     215.  21%2 <
  -4  -4  10     424.     407.     195.  21%2 <
  -4  -2  11    2810.    3460.     290.  21%2 o
  -4   0  12   18437.   35466.     515.  21%2 o
  -4   2  14    4899.    9061.     347.  21%2 o
  -4   4  15     839.    1626.     298.  21%2 o
  -3  -7   3    1849.    1599.     205.  21%2 o
  -3  -7   4     118.      81.     184.  21%2 <
  -3  -5   5     305.     438.     240.  21%2 <
  -3  -5   6    4278.    3819.     265.  21%2 o
  -3  -3   7    3623.    3198.     322.  21%2 o
  -3  -1   9     374.    2959.     383.  21%2 o
  -3   1  10   17408.   26988.     534.  21%2 o
  -3   3  11    7279.   12529.     446.  21%2 o
  -2  -8  -1    1497.    1326.     186.  21%2 o
  -2  -6   1     584.     622.     247.  21%2 <
  -2  -4   3    1507.    2107.     317.  21%2 o
  -2  -2   5   10764.    8350.     419.  21%2 o
  -1  -7  -3    1934.    1269.     245.  21%2 o
  -1  -5  -1    3740.    3900.     324.  21%2 o
  -1  -3   1   15407.   14821.     497.  21%2 o
  -1   5   6   14719.   14416.     551.  21%2 o
  -1   7   7    1295.    1187.     278.  21%2 o
   0  -6  -5    3942.    4594.     365.  21%2 o
   0   6   3    2550.    1918.     320.  21%2 o
   1  -1  -4  306620.  247977.    1418.  21%2 o
   1   5   0    2291.    2194.     301.  21%2 o
   1   7   0    1293.    1033.     224.  21%2 o
   1   7   1    1615.    1512.     238.  21%2 o
   2  -4 -10     803.    3432.     502.  21%2 o
   2  -2  -8  143920.  121572.     910.  21%2 o
   2   2  -5    6968.    8944.     422.  21%2 o
   2   4  -4     458.     716.     289.  21%2 <
   2   6  -3    1321.    1163.     243.  21%2 o
   3  -1 -11   28636.   29614.     514.  21%2 o
   3   1  -9    1225.    2046.     369.  21%2 o
   3   3  -8     356.     546.     268.  21%2 <
   3   5  -7   10989.    9523.     306.  21%2 o
   3   7  -6     209.     384.     160.  21%2 <
   4  -4 -17    1232.    1047.     250.  21%2 o
   4  -2 -15     567.    1621.     284.  21%2 o
   4   0 -14    6001.    4172.     281.  21%2 o
   4   2 -12     244.     612.     250.  21%2 <
   4   4 -11     701.     728.     193.  21%2 o
   4   4 -10      66.     263.     206.  21%2 <
   4   6 -10     904.    1066.     164.  21%2 o
   4   6  -9    1172.    1387.     189.  21%2 o
   5  -3 -19     855.    1135.     212.  21%2 o
   5  -1 -18    1962.    1574.     244.  21%2 o
   5  -1 -17    4166.    5428.     286.  21%2 o
   5   1 -16     164.     903.     217.  21%2 o
   5   3 -15    2410.    1459.     199.  21%2 o
   5   3 -14     257.     544.     197.  21%2 <
   6   0 -20     296.     764.     186.  21%2 o
  -6  -4  20      60.     156.     114.  22%2 <
  -6  -2  21     175.     190.     141.  22%2 <
  -6  -2  22     258.     236.     130.  22%2 <
  -6  -2  23      26.    -104.     123.  22%2 <
  -6   0  22    1576.    1381.     180.  22%2 o
  -6   2  23     127.     239.     148.  22%2 <
  -5  -5  16      46.      47.     136.  22%2 <
  -5  -5  17      69.     104.     126.  22%2 <
  -5  -5  18      34.     260.     117.  22%2 <
  -5  -3  17     212.     297.     154.  22%2 <
  -5  -3  18     520.     969.     160.  22%2 o
  -5  -3  19     114.     275.     140.  22%2 <
  -5  -1  18    1171.    1269.     202.  22%2 o
  -5  -1  19     843.     488.     193.  22%2 <
  -5  -1  20    1143.     955.     176.  22%2 o
  -5   1  19     979.    1059.     211.  22%2 o
  -5   1  20    1107.    1081.     198.  22%2 o
  -5   3  20     107.     518.     176.  22%2 <
  -5   3  21     181.     126.     158.  22%2 <
  -4  -6  11     246.     144.     161.  22%2 <
  -4  -6  12     253.     318.     151.  22%2 <
  -4  -6  13     293.     425.     141.  22%2 o
  -4  -4  13     652.     360.     187.  22%2 <
  -4  -4  14     981.    1352.     188.  22%2 o
  -4  -2  14    1677.    2798.     236.  22%2 o
  -4  -2  15      65.     454.     193.  22%2 <
  -4   0  16    1247.    1042.     238.  22%2 o
  -4   2  16    1625.    1758.     254.  22%2 o
  -4   2  17     227.     516.     225.  22%2 <
  -4   4  17    1326.    1175.     240.  22%2 o
  -3  -7   7     125.     -73.     154.  22%2 <
  -3  -7   8      58.     192.     138.  22%2 <
  -3  -5   8     439.     546.     225.  22%2 <
  -3  -5   9     281.     649.     195.  22%2 o
  -3  -5  10    1056.    1168.     188.  22%2 o
  -3  -3  10     321.     502.     228.  22%2 <
  -3  -3  11    2637.    2234.     230.  22%2 o
  -3  -1  11   17351.   19586.     408.  22%2 o
  -3  -1  12     857.    1544.     278.  22%2 o
  -3   1  12    1358.    1261.     338.  22%2 o
  -3   3  13    4909.    7525.     352.  22%2 o
  -2  -8   2     557.     494.     164.  22%2 o
  -2  -8   3      27.     144.     148.  22%2 <
  -2  -6   4    4163.    3087.     252.  22%2 o
  -2  -6   5    5658.    4547.     250.  22%2 o
  -2  -4   6     220.     730.     243.  22%2 o
  -2  -2   7   24547.   23994.     468.  22%2 o
  -2   0   8    6367.    3494.     405.  22%2 o
  -2   2   9   50106.   47564.     665.  22%2 o
  -1  -7  -1    1162.    1698.     227.  22%2 o
  -1  -7   0     689.    1114.     215.  22%2 o
  -1  -5   1     269.    1014.     269.  22%2 o
  -1  -3   2   21824.   22376.     512.  22%2 o
  -1   7   6    3131.    2251.     274.  22%2 o
   0  -6  -4     542.     778.     321.  22%2 <
   0  -2  -1    8134.   15925.     795.  22%2 o
   0   2   1    5139.   19030.     817.  22%2 o
   0   6   2     748.    2939.     298.  22%2 o
   0   8   2      45.     522.     161.  22%2 o
   1  -3  -6   47667.   45920.    1138.  22%2 o
   1   1  -4   95815.   84501.     841.  22%2 o
   1   3  -3   65637.   66913.     649.  22%2 o
   1   5  -3     109.     929.     255.  22%2 o
   1   5  -2    4242.    2873.     271.  22%2 o
   1   7  -3    4746.    3608.     227.  22%2 o
   1   7  -2      34.     139.     198.  22%2 <
   2  -6 -13    8515.    4957.     463.  22%2 o
   2  -4 -11     119.     672.     397.  22%2 <
   2  -2 -10   59874.   54739.     619.  22%2 o
   2   2  -8   49221.   44300.     542.  22%2 o
   2   2  -7   24179.   27472.     493.  22%2 o
   2   4  -8     618.     589.     213.  22%2 <
   2   4  -7    1077.    2235.     240.  22%2 o
   2   6  -7     202.     274.     191.  22%2 <
   2   6  -6    1075.    1254.     217.  22%2 o
   3  -5 -17     250.     180.     206.  22%2 <
   3  -3 -15     455.     766.     249.  22%2 o
   3  -1 -14     411.    2118.     276.  22%2 o
   3  -1 -13     673.    1635.     291.  22%2 o
   3   1 -13     415.    1395.     253.  22%2 o
   3   1 -12     815.    1327.     287.  22%2 o
   3   3 -13    2361.    2952.     228.  22%2 o
   3   3 -12    2858.    3366.     236.  22%2 o
   3   3 -11    1919.    2134.     246.  22%2 o
   3   5 -11    4592.    3119.     212.  22%2 o
   3   5 -10     702.    1459.     196.  22%2 o
   4  -2 -19     241.     356.     183.  22%2 <
   4  -2 -18     233.     351.     200.  22%2 <
   4   0 -18   11688.   14182.     345.  22%2 o
   4   2 -17     283.     776.     167.  22%2 o
   4   2 -16     589.     480.     195.  22%2 <
  -5  -3  21     339.     445.     126.  23%2 o
  -5  -1  22     499.     228.     156.  23%2 <
  -5  -1  23     811.     191.     140.  23%2 <
  -5   1  22      67.      -2.     160.  23%2 <
  -5   1  23     855.     486.     147.  23%2 o
  -4  -6  15      41.     -19.     120.  23%2 <
  -4  -6  16     182.     244.     111.  23%2 <
  -4  -4  16     994.    1659.     169.  23%2 o
  -4  -4  17     472.     616.     142.  23%2 o
  -4  -4  18     370.     500.     128.  23%2 o
  -4  -2  17     215.     104.     171.  23%2 <
  -4  -2  18      47.     216.     156.  23%2 <
  -4  -2  19     154.      21.     142.  23%2 <
  -4   0  18   11143.   13183.     324.  23%2 o
  -4   2  18      90.     390.     194.  23%2 <
  -4   2  19     121.     502.     174.  23%2 <
  -4   4  19     753.     687.     179.  23%2 o
  -3  -7  10      12.      53.     126.  23%2 <
  -3  -7  11      26.     -61.     111.  23%2 <
  -3  -7  12       7.      30.     108.  23%2 <
  -3  -5  11    3094.    2908.     213.  23%2 o
  -3  -5  12     249.     361.     167.  23%2 <
  -3  -5  13      28.     296.     154.  23%2 <
  -3  -3  13    1923.    3104.     219.  23%2 o
  -3  -3  14     104.     328.     179.  23%2 <
  -3  -1  13     403.    1352.     242.  23%2 o
  -3  -1  14     292.    1164.     211.  23%2 o
  -3  -1  15    2106.    1982.     219.  23%2 o
  -3   1  14    1063.    2402.     256.  23%2 o
  -3   1  15    3140.    2363.     244.  23%2 o
  -3   3  15     347.     770.     242.  23%2 o
  -2  -6   6    1045.    1207.     217.  23%2 o
  -2  -6   7     361.     192.     179.  23%2 <
  -2  -6   8     219.     349.     172.  23%2 <
  -2  -4   8     249.     436.     208.  23%2 <
  -2  -4   9      89.     377.     187.  23%2 <
  -2  -2   9   16537.   16851.     413.  23%2 o
  -2  -2  10   21776.   24101.     412.  23%2 o
  -2   0  10     344.    1238.     327.  23%2 o
  -2   2  10   44455.   48047.     596.  23%2 o
  -2   4  10    1999.    3122.     473.  23%2 o
  -1  -7   1     379.     688.     198.  23%2 o
  -1  -7   2       7.     211.     188.  23%2 <
  -1  -5   2    2371.    2605.     267.  23%2 o
  -1  -5   3     131.     577.     236.  23%2 <
  -1  -3   4     339.    1036.     385.  23%2 <
  -1  -1   5   29219.   21828.     589.  23%2 o
  -1   1   5   56144.   41339.     866.  23%2 o
  -1   5   5     864.    2048.     427.  23%2 o
  -1   7   5      54.     660.     240.  23%2 <
   0  -8  -4      57.     343.     173.  23%2 <
   0  -6  -3    2028.    1469.     301.  23%2 o
   0  -4  -2   12550.   12014.     462.  23%2 o
   0   4   0     528.    1734.     334.  23%2 o
   0   6   0     129.    1233.     244.  23%2 o
   1  -7  -9     435.    1082.     315.  23%2 o
   1   1  -5   28833.   21313.     571.  23%2 o
   1   3  -5   28258.   29546.     470.  23%2 o
   1   3  -4     201.     394.     374.  23%2 <
   1   5  -6    2123.    2685.     232.  23%2 o
   1   5  -5     125.    1206.     218.  23%2 o
   1   5  -4    5493.    5904.     272.  23%2 o
   1   7  -6     667.     536.     127.  23%2 o
   1   7  -5      28.     202.     160.  23%2 <
   1   7  -4     941.     879.     188.  23%2 o
   2  -6 -14    3320.    2037.     337.  23%2 o
   2  -2 -12     147.     278.     290.  23%2 <
   2  -2 -11    3113.    3486.     358.  23%2 o
   2   0 -10     124.     960.     313.  23%2 o
   2   2 -11    1300.    1254.     246.  23%2 o
   2   2 -10   21891.   22466.     413.  23%2 o
   2   4 -11      48.     338.     173.  23%2 <
   2   4 -10     286.     597.     196.  23%2 o
   2   4  -9     112.     317.     207.  23%2 <
   2   6  -9     422.     604.     166.  23%2 o
   3  -3 -19      34.     447.     154.  23%2 <
   3  -3 -18      45.     -30.     181.  23%2 <
   3  -3 -17     178.     202.     207.  23%2 <
   3  -1 -18     173.     154.     193.  23%2 <
   3  -1 -17     629.     639.     213.  23%2 o
   3  -1 -16    1296.    1643.     240.  23%2 o
   3   1 -18     195.     226.     174.  23%2 <
   3   1 -17     554.     624.     182.  23%2 o
   3   1 -16     915.    1449.     207.  23%2 o
   3   1 -15    2218.    2322.     220.  23%2 o
   3   3 -15     171.     732.     169.  23%2 o
  -4  -2  22       8.      13.     110.  24%2 <
  -4   0  22      50.    -114.     135.  24%2 <
  -4   2  22      73.     194.     131.  24%2 <
  -3  -5  17      14.      45.     105.  24%2 <
  -3  -5  18      36.      28.     102.  24%2 <
  -3  -3  17     179.     358.     142.  24%2 <
  -3  -3  18      14.     195.     126.  24%2 <
  -3  -3  19      50.      35.     110.  24%2 <
  -3  -3  20       9.     184.     104.  24%2 <
  -3  -1  17     549.     554.     180.  24%2 o
  -3  -1  18     144.     -82.     157.  24%2 <
  -3  -1  19      92.     255.     147.  24%2 <
  -3  -1  20     614.     541.     139.  24%2 o
  -3   1  17     747.     751.     208.  24%2 o
  -3   1  18     202.     292.     187.  24%2 <
  -3   1  19     111.     265.     173.  24%2 <
  -3   3  17     115.     472.     202.  24%2 <
  -3   3  18      33.     475.     174.  24%2 <
  -3   5  16      97.      96.     217.  24%2 <
  -2  -6  11     157.      74.     131.  24%2 <
  -2  -6  12      16.     171.     123.  24%2 <
  -2  -6  13     523.     535.     125.  24%2 o
  -2  -6  14     365.      51.     115.  24%2 <
  -2  -4  12     232.     414.     166.  24%2 <
  -2  -4  13     121.    -265.     157.  24%2 <
  -2  -4  14      97.      -2.     147.  24%2 <
  -2  -2  12     322.     502.     203.  24%2 <
  -2  -2  13     762.     722.     189.  24%2 o
  -2  -2  14      15.     112.     172.  24%2 <
  -2   0  12   19580.   15692.     377.  24%2 o
  -2   2  12     165.     487.     285.  24%2 <
  -2   4  11     616.    1106.     378.  24%2 <
  -1  -7   5      10.     139.     151.  24%2 <
  -1  -7   6     552.     658.     145.  24%2 o
  -1  -7   7      26.     122.     133.  24%2 <
  -1  -7   8       7.      14.     118.  24%2 <
  -1  -5   6    2051.    2274.     223.  24%2 o
  -1  -5   7    2244.    2469.     213.  24%2 o
  -1  -5   8      35.     161.     172.  24%2 <
  -1  -3   6     999.    1845.     294.  24%2 o
  -1  -3   7     116.     428.     242.  24%2 <
  -1  -3   8    1081.     779.     228.  24%2 o
  -1  -1   6   12686.   11292.     462.  24%2 o
  -1  -1   7     160.     855.     354.  24%2 <
  -1   1   6   25495.   21224.     614.  24%2 o
  -1   5   4   13185.   12604.     425.  24%2 o
  -1   7   1     563.     815.     206.  24%2 o
  -1   7   2      30.     235.     214.  24%2 <
  -1   7   3    4676.    4889.     271.  24%2 o
   0  -8  -2      30.     219.     167.  24%2 <
   0  -8  -1    1555.    1067.     171.  24%2 o
   0  -8   0     578.     286.     159.  24%2 <
   0  -6  -1     679.     872.     248.  24%2 o
   0  -6   0     326.     443.     232.  24%2 <
   0  -6   1     357.     623.     222.  24%2 <
   0  -4   0     401.    1289.     318.  24%2 o
   0  -4   1      58.     266.     292.  24%2 <
   0   2  -1    1850.    3578.     558.  24%2 o
   0   4  -3    8242.    8150.     314.  24%2 o
   0   4  -2    4264.    5083.     317.  24%2 o
   0   6  -5     717.    1667.     194.  24%2 o
   0   6  -4      29.     332.     196.  24%2 <
   0   6  -3    1160.     928.     208.  24%2 o
   1  -7  -8      23.     358.     277.  24%2 <
   1  -7  -7      99.     566.     259.  24%2 <
   1  -5  -7   16221.   24135.     624.  24%2 o
   1  -1  -7     167.    1208.     471.  24%2 <
   1   1  -8    5109.    4337.     356.  24%2 o
   1   1  -7     124.     606.     373.  24%2 <
   1   3 -10     639.     796.     205.  24%2 o
   1   3  -9    3308.    3846.     244.  24%2 o
   1   3  -8     853.     409.     226.  24%2 <
   1   5 -11    1564.    2362.     165.  24%2 o
   1   5 -10      53.      14.     156.  24%2 <
   1   5  -9      33.      13.     169.  24%2 <
   2  -6 -15     562.     497.     270.  24%2 <
   2  -4 -15      62.     387.     233.  24%2 <
   2  -4 -14     225.    1024.     261.  24%2 o
   2  -2 -16      74.     443.     208.  24%2 <
   2  -2 -15     144.     285.     222.  24%2 <
   2  -2 -14      58.     407.     230.  24%2 <
   2   0 -16     137.     571.     213.  24%2 <
   2   0 -14    1789.     495.     212.  24%2 <
   2   2 -16      21.      93.     158.  24%2 <
   2   2 -15     177.     103.     167.  24%2 <
   2   2 -14      17.     107.     173.  24%2 <
  -3  -3  20      13.     184.     104.  25%2 <
  -3  -3  21      31.     358.     102.  25%2 o
  -3  -1  20     630.     541.     139.  25%2 o
  -3  -1  21     457.     492.     144.  25%2 o
  -3  -1  22      97.      28.     118.  25%2 <
  -3   1  19      94.     265.     173.  25%2 <
  -3   1  20     680.     345.     165.  25%2 <
  -3   1  21     637.     588.     153.  25%2 o
  -3   1  22     186.     363.     131.  25%2 <
  -3   3  18      54.     475.     174.  25%2 <
  -3   3  19     107.     134.     159.  25%2 <
  -3   3  20      37.     140.     147.  25%2 <
  -2  -6  14     438.      51.     115.  25%2 <
  -2  -6  15      81.      42.     107.  25%2 <
  -2  -4  14     120.      -2.     147.  25%2 <
  -2  -4  15      16.      23.     139.  25%2 <
  -2  -4  16     287.     561.     127.  25%2 o
  -2  -4  17      77.     166.     109.  25%2 <
  -2  -4  18      29.     108.     112.  25%2 <
  -2  -2  14      18.     112.     172.  25%2 <
  -2  -2  15     185.     -74.     163.  25%2 <
  -2  -2  16      37.      25.     156.  25%2 <
  -2  -2  17     112.      88.     150.  25%2 <
  -2   0  14    2005.     694.     218.  25%2 o
  -2   0  16      94.     596.     210.  25%2 <
  -2   2  13    1313.    1482.     261.  25%2 o
  -2   2  14     475.     943.     234.  25%2 o
  -2   4  12    1060.    1913.     330.  25%2 o
  -1  -7   7      26.     122.     133.  25%2 <
  -1  -7   8       3.      14.     118.  25%2 <
  -1  -7   9      59.      88.     115.  25%2 <
  -1  -7  10      15.     -32.     104.  25%2 <
  -1  -7  11      78.      48.     108.  25%2 <
  -1  -5   7    2416.    2469.     213.  25%2 o
  -1  -5   8      18.     161.     172.  25%2 <
  -1  -5   9      67.     413.     168.  25%2 <
  -1  -5  10      79.     192.     156.  25%2 <
  -1  -5  11    1312.    1794.     181.  25%2 o
  -1  -3   8    1029.     779.     228.  25%2 o
  -1  -3   9    3428.    3512.     240.  25%2 o
  -1  -3  10     406.     671.     208.  25%2 o
  -1  -1   8    5464.    4794.     346.  25%2 o
  -1  -1   9   38153.   35810.     492.  25%2 o
  -1   1   7     258.    1566.     465.  25%2 o
  -1   5   3     133.     616.     319.  25%2 <
  -1   5   4   13285.   12604.     425.  25%2 o
  -1   7   0     545.     823.     191.  25%2 o
  -1   7   1     448.     815.     206.  25%2 o
  -1   7   2      36.     235.     214.  25%2 <
   0  -8  -1    1809.    1067.     171.  25%2 o
   0  -8   0     525.     286.     159.  25%2 <
   0  -8   1    1616.     918.     157.  25%2 o
   0  -8   2      13.      26.     139.  25%2 <
   0  -6   0     293.     443.     232.  25%2 <
   0  -6   1     305.     623.     222.  25%2 <
   0  -6   2     237.     223.     207.  25%2 <
   0  -4   1      96.     266.     292.  25%2 <
   0  -4   2    3945.    5238.     308.  25%2 o
   0  -2   1    1211.    3124.     554.  25%2 o
   0   2  -2    7874.    7316.     492.  25%2 o
   0   2  -1    1486.    3578.     558.  25%2 o
   0   4  -5     143.     255.     230.  25%2 <
   0   4  -4    1634.    1714.     252.  25%2 o
   0   4  -3    8356.    8150.     314.  25%2 o
   0   6  -9     232.     327.     118.  25%2 <
   0   6  -8      50.     209.     148.  25%2 <
   0   6  -7     546.     431.     156.  25%2 <
   0   6  -6     215.     219.     167.  25%2 <
   0   6  -5    1057.    1667.     194.  25%2 o
   0   6  -4     221.     332.     196.  25%2 <
   1  -7  -8      30.     358.     277.  25%2 <
   1  -7  -7     160.     566.     259.  25%2 <
   1  -5  -7   17573.   24135.     624.  25%2 o
   1  -1  -9   55496.   55230.     604.  25%2 o
   1  -1  -8    9182.    7903.     453.  25%2 o
   1   1 -11     225.     242.     259.  25%2 <
   1   1 -10   12038.   11096.     369.  25%2 o
   1   1  -9   38835.   33810.     494.  25%2 o
   1   1  -8    4717.    4337.     356.  25%2 o
   1   3 -14      20.     139.     157.  25%2 <
   1   3 -13     263.     272.     166.  25%2 <
   1   3 -12     751.    1356.     183.  25%2 o
   1   3 -11     164.      -6.     178.  25%2 <
   1   3 -10     432.     796.     205.  25%2 o
   1   5 -11    1977.    2362.     165.  25%2 o
   2  -4 -18      45.     116.     109.  25%2 <
   2  -4 -17     299.     145.     183.  25%2 <
   2  -4 -16     939.    1336.     220.  25%2 o
   2  -2 -19      34.     293.     150.  25%2 <
   2  -2 -18     800.     968.     180.  25%2 o
   2  -2 -17     174.     182.     193.  25%2 <
   2  -2 -16      46.     443.     208.  25%2 <
   2   0 -18    3835.    3353.     225.  25%2 o
  -2  -2  21      75.     102.     113.  26%2 <
  -2   0  20     369.     231.     153.  26%2 <
  -2   0  22      54.     -23.     118.  26%2 <
  -2   2  16      29.     264.     204.  26%2 <
  -2   2  17      83.     322.     184.  26%2 <
  -2   2  18     921.     790.     174.  26%2 o
  -2   2  19      46.     336.     151.  26%2 <
  -2   4  13     656.     902.     285.  26%2 o
  -2   4  14    1100.     578.     252.  26%2 <
  -2   6   7     303.    1317.     341.  26%2 o
  -2   6   8    2404.    3573.     406.  26%2 o
  -1  -5  16      28.     -22.     105.  26%2 <
  -1  -5  17       5.      27.     103.  26%2 <
  -1  -3  14      14.     -39.     159.  26%2 <
  -1  -3  15      95.     410.     152.  26%2 <
  -1  -3  16      21.     254.     135.  26%2 <
  -1  -3  17     181.     130.     134.  26%2 <
  -1  -3  18      18.     196.     112.  26%2 <
  -1  -3  19       4.     -36.     112.  26%2 <
  -1  -3  20      86.     -20.     106.  26%2 <
  -1  -1  12    3946.    3403.     254.  26%2 o
  -1  -1  13     582.     852.     219.  26%2 o
  -1  -1  14    4762.    3722.     226.  26%2 o
  -1  -1  15    3432.    2936.     225.  26%2 o
  -1  -1  16     194.     362.     183.  26%2 <
  -1   1   9   53618.   53060.     598.  26%2 o
  -1   1  10   18536.   18705.     439.  26%2 o
  -1   1  11     139.      84.     299.  26%2 <
  -1   5  -5     286.     218.     193.  26%2 <
  -1   5  -4    2073.    2398.     220.  26%2 o
  -1   5  -3     155.     381.     203.  26%2 <
  -1   5  -2     336.     858.     218.  26%2 o
  -1   5  -1    1368.    2030.     241.  26%2 o
  -1   5   0     549.     644.     237.  26%2 <
   0  -6   7     676.     470.     156.  26%2 o
   0  -6   8      81.     198.     148.  26%2 <
   0  -6   9     165.     374.     143.  26%2 <
   0  -6  10      37.     275.     128.  26%2 <
   0  -6  11      29.     171.     124.  26%2 <
   0  -6  12      27.     -79.     116.  26%2 <
   0  -6  13      59.     168.     112.  26%2 <
   0  -6  14     171.      16.     112.  26%2 <
   0  -4   6    2608.    2948.     238.  26%2 o
   0  -4   7    1094.    1258.     209.  26%2 o
   0  -4   8    1464.    1632.     196.  26%2 o
   0  -4   9     378.     774.     187.  26%2 o
   0  -4  10      72.     231.     166.  26%2 <
   0  -2   4     595.    1458.     366.  26%2 o
   0  -2   5    6053.    7563.     366.  26%2 o
   0  -2   6    1298.    1765.     336.  26%2 o
   0   2 -10    2117.    1853.     247.  26%2 o
   0   2  -9    3584.    3203.     272.  26%2 o
   0   2  -8   11488.    9864.     351.  26%2 o
   0   2  -7   37567.   40698.     503.  26%2 o
   0   2  -6    1046.    1550.     340.  26%2 o
   0   2  -5    8743.    7329.     369.  26%2 o
   0   4 -12     917.    1175.     173.  26%2 o
   0   4 -11     249.     151.     165.  26%2 <
   0   4 -10      30.     122.     176.  26%2 <
   1  -7  -3    5687.    6073.     258.  26%2 o
   1  -7  -2      24.     198.     201.  26%2 <
   1  -7  -1     260.     676.     190.  26%2 o
   1  -7   0     472.     605.     182.  26%2 o
   1  -7   1     828.     882.     182.  26%2 o
   1  -7   2     140.     207.     164.  26%2 <
   1  -5  -4   12781.   12068.     390.  26%2 o
   1  -5  -3      60.      56.     292.  26%2 <
   1  -3  -8    4550.    1782.     492.  26%2 o
   1  -1 -19      89.     532.     123.  26%2 o
   1  -1 -18     133.     245.     171.  26%2 <
   1  -1 -17    1116.     739.     198.  26%2 o
   1  -1 -16     289.     597.     212.  26%2 <
   1  -1 -15    4225.    3653.     254.  26%2 o
   1  -1 -14    5474.    5073.     265.  26%2 o
   1  -1 -13     601.    1054.     251.  26%2 o
   1  -1 -12    4832.    5238.     296.  26%2 o
   1  -1 -11      89.    -431.     301.  26%2 <
   1   1 -18     100.     818.     153.  26%2 o
   1   1 -17    1172.     618.     182.  26%2 o
   1   1 -16     162.     182.     186.  26%2 <
  -3   5  -9     224.     178.     142.  29%2 <
  -3   5  -8     161.     179.     150.  29%2 <
  -3   7   0    3177.    2758.     190.  29%2 o
  -3   7   1      27.     323.     169.  29%2 <
  -3   7   2    1850.    1174.     184.  29%2 o
  -3   7   3    1465.     717.     192.  29%2 o
  -3   7   4     102.      36.     194.  29%2 <
  -3   7   5     271.     667.     196.  29%2 o
  -3   7   6     316.     276.     199.  29%2 <
  -3   7   7      76.     347.     209.  29%2 <
  -2   2 -15      60.     594.     132.  29%2 o
  -2   2 -14     712.     609.     161.  29%2 o
  -2   4  -9     292.     293.     161.  29%2 <
  -2   4  -8      94.    -117.     165.  29%2 <
  -2   4  -7     729.     236.     163.  29%2 <
  -2   4  -6      30.      39.     176.  29%2 <
  -2   4  -5      93.     241.     189.  29%2 <
  -2   4  -4    2758.    3931.     243.  29%2 o
  -2   4  -3     824.     608.     224.  29%2 <
  -2   4  -2    1171.    1202.     250.  29%2 o
  -1  -1 -18       9.     -22.     133.  29%2 <
  -1  -1 -17     190.     253.     151.  29%2 <
  -1   1 -13    2608.    2976.     210.  29%2 o
  -1   1 -12     535.     522.     195.  29%2 <
  -1   1 -11     236.     545.     205.  29%2 <
  -1   1 -10      92.     481.     228.  29%2 <
  -1   1  -9    1954.    1750.     263.  29%2 o
  -1   1  -8    9088.    8588.     338.  29%2 o
  -1   3   7    1730.    7979.     625.  29%2 o
  -1   3   8    2211.    2407.     481.  29%2 o
  -1   3  20      57.     145.     122.  29%2 <
   0  -2 -14    1802.    1375.     216.  29%2 o
   0  -2 -13     243.     403.     217.  29%2 <
   0  -2 -12     636.     451.     238.  29%2 <
   0  -2 -11    9169.    7917.     306.  29%2 o
   1  -5 -14     124.     633.     237.  29%2 <
   1  -5 -13     172.     660.     280.  29%2 <
   1  -3  -3  101550.  102333.     848.  29%2 o
   1  -3  -2   21881.   20641.     568.  29%2 o
   1  -3  -1    7741.    8124.     454.  29%2 o
   1  -1  11     451.     553.     206.  29%2 <
   1  -1  12     667.     527.     189.  29%2 <
   1  -1  13    2112.    2671.     198.  29%2 o
   1  -1  14    2328.    1890.     200.  29%2 o
   1  -1  15     827.    1503.     188.  29%2 o
   1  -1  16     933.     875.     167.  29%2 o
   1  -1  17      16.     140.     143.  29%2 <
   1  -1  18      15.      89.     126.  29%2 <
   1  -1  19      31.     230.     113.  29%2 <
   1  -1  20      23.      95.     104.  29%2 <
   1  -1  21      40.      89.      95.  29%2 <
   2  -6  -4    4600.    3009.     277.  29%2 o
   2  -6  -3     840.     872.     246.  29%2 o
   2  -6  -2      80.     358.     216.  29%2 <
   2  -6  -1     125.     570.     214.  29%2 <
   2  -6   0     452.     658.     194.  29%2 o
   2  -6   1      82.     268.     190.  29%2 <
   2  -6   2      79.     342.     183.  29%2 <
   2  -6   3     397.     713.     175.  29%2 o
   2  -4   8     252.      82.     161.  29%2 <
   2  -4   9     185.     102.     148.  29%2 <
   2  -4  10    1103.     500.     154.  29%2 o
   2  -4  11     336.     581.     149.  29%2 o
   2  -4  12     250.     452.     132.  29%2 o
   2  -4  13     308.     344.     129.  29%2 <
   2  -4  14      37.     311.     122.  29%2 <
   2  -4  15      11.      75.     111.  29%2 <
   2  -4  16      47.     119.     108.  29%2 <
   2  -4  17       5.     -11.      97.  29%2 <
   2  -4  18      27.     116.      93.  29%2 <
   3  -7   7       3.     142.     102.  29%2 <
   3  -7   8     198.     278.     102.  29%2 <
   3  -7   9      20.     127.      90.  29%2 <
  -5   7  -3      89.     333.     109.  31%2 o
  -4   4 -10     281.     563.     160.  31%2 o
  -4   6  -4     126.     165.     153.  31%2 <
  -4   6  -3    1302.    1469.     177.  31%2 o
  -4   6  -2     511.     658.     170.  31%2 o
  -4   6  -1      28.      66.     177.  31%2 <
  -3   1 -16      78.     393.     131.  31%2 o
  -3   1 -15     732.    1127.     168.  31%2 o
  -3   3 -11     511.     650.     170.  31%2 o
  -3   3 -10    1810.    2532.     192.  31%2 o
  -3   3  -9     391.    2604.     201.  31%2 o
  -3   3  -8    2148.    3016.     219.  31%2 o
  -3   5  -1     181.     968.     202.  31%2 o
  -3   5   0    1164.    1865.     215.  31%2 o
  -3   5   1      83.     333.     211.  31%2 <
  -2   0 -16    4794.    3988.     214.  31%2 o
  -2   0 -14     228.     960.     175.  31%2 o
  -2   2  -7    6093.    8569.     325.  31%2 o
  -2   2  -6   27268.   24068.     426.  31%2 o
  -2   4   3     726.    2224.     335.  31%2 o
  -1  -3 -17     494.     465.     149.  31%2 o
  -1  -1 -12     776.    1901.     227.  31%2 o
  -1  -1 -11    5086.    2646.     249.  31%2 o
  -1   1  -4  122720.  117199.     824.  31%2 o
  -1   1  -3  138160.  130200.     905.  31%2 o
   0  -4 -16      65.     549.     169.  31%2 o
   0  -4 -15     411.     615.     193.  31%2 o
   0  -2  -8   16069.   11566.     436.  31%2 o
   0   2  10    2851.    2070.     296.  31%2 o
   0   2  11    3313.    6883.     294.  31%2 o
   0   2  12     464.     843.     232.  31%2 o
   1  -5 -12     300.    1090.     325.  31%2 o
   1  -1   3  146830.  134074.     914.  31%2 o
   1  -1   4  124810.  113495.     816.  31%2 o
   1   1  13    2886.    2513.     215.  31%2 o
   1   1  14    1570.    1734.     206.  31%2 o
   1   1  15    1776.    1651.     195.  31%2 o
   1   1  16     653.    1012.     178.  31%2 o
   1   1  17      39.     217.     145.  31%2 <
   1   1  18      35.     185.     128.  31%2 <
   1   1  19      33.     173.     124.  31%2 <
   2  -6  -8     429.    1367.     294.  31%2 o
   2  -4  -1    2042.    3542.     306.  31%2 o
   2  -4   0    1275.    3462.     287.  31%2 o
   2  -2   7    6230.    9224.     327.  31%2 o
   2  -2   8    1138.    4211.     273.  31%2 o
   2  -2   9    4671.    4689.     246.  31%2 o
   2  -2  10     507.    2220.     220.  31%2 o
   2   0  18     158.     321.     127.  31%2 <
   2   0  20      14.     175.     107.  31%2 <
   3  -7  -5     352.     648.     178.  31%2 o
   3  -7  -4     138.      63.     174.  31%2 <
   3  -7  -3     853.     539.     178.  31%2 o
   3  -5   2     803.     876.     192.  31%2 o
   3  -5   3     296.     751.     181.  31%2 o
   3  -5   4     427.     924.     172.  31%2 o
   3  -5   5      36.     783.     171.  31%2 o
   3  -5   6     171.     400.     157.  31%2 <
   3  -3  11     456.     587.     163.  31%2 o
   3  -3  12      97.     800.     155.  31%2 o
   3  -3  13     166.     537.     146.  31%2 o
   3  -3  14      27.     462.     132.  31%2 o
   3  -3  15     278.     407.     126.  31%2 o
   3  -3  16       8.     174.     107.  31%2 <
   3  -3  17     225.     289.     104.  31%2 <
   3  -3  18      38.      92.      99.  31%2 <
   4  -8  -1     153.     218.     116.  31%2 <
   4  -8   0      27.     171.     119.  31%2 <
   4  -8   1     117.     335.     113.  31%2 <
   4  -6   6     428.     329.     134.  31%2 <
   4  -6   7      83.     125.     126.  31%2 <
   4  -6   8      14.     235.     116.  31%2 <
   4  -6   9      15.     211.     109.  31%2 <
   4  -6  10     126.     264.     110.  31%2 <
   4  -6  11      49.     103.      99.  31%2 <
   4  -6  12      75.     149.      95.  31%2 <
   4  -6  13     107.      49.      85.  31%2 <
   4  -4  15      84.     149.     106.  31%2 <
   4  -4  16      14.    -148.      94.  31%2 <
   4  -4  17      19.    -130.      87.  31%2 <
  -5   5  -8     313.     496.     145.  32%2 o
  -5   5  -7     429.     896.     154.  32%2 o
  -5   5  -6     111.     280.     158.  32%2 <
  -5   7  -1     362.     344.     130.  32%2 <
  -5   7   0     842.     402.     144.  32%2 <
  -5   7   1     110.     180.     144.  32%2 <
  -4   2 -14     384.     874.     131.  32%2 o
  -4   2 -13    1034.     869.     160.  32%2 o
  -4   2 -12      33.     345.     146.  32%2 <
  -4   4  -7     521.    1060.     177.  32%2 o
  -4   4  -6    1414.    2399.     197.  32%2 o
  -4   4  -5     240.     490.     184.  32%2 <
  -4   6   1     226.     506.     178.  32%2 <
  -4   6   2     446.     538.     192.  32%2 <
  -3  -1 -17       3.     -24.     132.  32%2 <
  -3   1 -12     185.     916.     182.  32%2 o
  -3   1 -11    1029.    1494.     181.  32%2 o
  -3   3  -6     499.    1889.     233.  32%2 o
  -3   3  -5    2739.    4333.     254.  32%2 o
  -3   3  -4    2348.    3057.     276.  32%2 o
  -3   5   2    1082.    1400.     229.  32%2 o
  -3   5   3      85.     225.     230.  32%2 <
  -2  -2 -17     337.     333.     140.  32%2 <
  -2  -2 -16     204.     103.     146.  32%2 <
  -2  -2 -15      43.       4.     163.  32%2 <
  -2   0 -10    8039.    8850.     284.  32%2 o
  -2   2  -4    8623.   10974.     394.  32%2 o
  -2   2  -3   51101.   53633.     570.  32%2 o
  -2   4   4     526.    2312.     338.  32%2 o
  -1  -3 -15     171.     309.     179.  32%2 <
  -1  -3 -14      35.     184.     185.  32%2 <
  -1  -1  -9    3064.    2662.     298.  32%2 o
  -1  -1  -8   14059.    8788.     360.  32%2 o
  -1   1  -2  124250.  115192.     911.  32%2 o
  -1   5  15     150.     354.     179.  32%2 <
   0  -4 -13     149.     683.     233.  32%2 <
   0  -4 -12     902.    1266.     245.  32%2 o
   0   2   8   11424.   11210.     435.  32%2 o
   0   4  16      22.     164.     154.  32%2 <
   0   4  17     107.     -51.     145.  32%2 <
   0   4  18      64.      46.     131.  32%2 <
   1  -1   2  124280.  107365.     886.  32%2 o
   1   1   9    1414.    3900.     299.  32%2 o
   1   1  10     633.    2057.     258.  32%2 o
   1   3  18      34.     246.     122.  32%2 <
   1   3  19      21.      21.     115.  32%2 <
   2  -4  -3     714.    2033.     311.  32%2 o
   2  -2   4    9081.    8507.     386.  32%2 o
   2  -2   5   18491.   20002.     413.  32%2 o
   2   0  12     667.     685.     190.  32%2 o
   2   2  20     107.      66.     104.  32%2 <
   3  -7  -6      87.     454.     178.  32%2 <
   3  -5  -1      62.     513.     205.  32%2 <
   3  -5   0     953.    1198.     208.  32%2 o
   3  -3   6     567.    1400.     226.  32%2 o
   3  -3   7    4908.    3859.     233.  32%2 o
   3  -3   8    1390.    2924.     209.  32%2 o
   3  -1  13    1772.    1935.     184.  32%2 o
   3  -1  14    1603.    1456.     180.  32%2 o
   3  -1  15    1142.    1024.     164.  32%2 o
   3  -1  16      15.      54.     132.  32%2 <
   3  -1  17      68.     223.     125.  32%2 <
   4  -8  -4     196.     343.     132.  32%2 <
   4  -8  -3      18.     315.     123.  32%2 <
   4  -6   1      31.     255.     169.  32%2 <
   4  -6   2     744.     775.     172.  32%2 o
   4  -6   3    2011.    1697.     177.  32%2 o
   4  -4   8     183.     321.     160.  32%2 <
   4  -4   9     379.     710.     167.  32%2 o
   4  -4  10     430.     558.     158.  32%2 o
   4  -4  11     454.     355.     146.  32%2 <
   4  -2  15     188.     520.     140.  32%2 o
   4  -2  16     389.     480.     122.  32%2 o
   4  -2  17     217.     468.     115.  32%2 o
   4  -2  18     136.     117.     103.  32%2 <
   4  -2  19       4.     153.      95.  32%2 <
   5  -7   4      95.     173.     113.  32%2 <
   5  -7   5     188.     279.     106.  32%2 <
   5  -7   6     267.     346.     103.  32%2 o
   5  -7   7      16.     152.      98.  32%2 <
   5  -5  10     642.     511.     134.  32%2 o
   5  -5  11      76.     -14.     118.  32%2 <
   5  -5  12     118.     130.     111.  32%2 <
   5  -5  13     256.     267.     105.  32%2 <
   5  -5  14      16.     225.      95.  32%2 <
   5  -5  15      91.     193.      91.  32%2 <
   5  -3  17      10.      21.      98.  32%2 <
   5  -3  18      37.      80.      94.  32%2 <
   6  -6  12      18.     120.      90.  32%2 <
  -7   7  -2     124.      88.      60.  34%2 <
  -6   2 -13      30.     370.      98.  34%2 o
  -6   4  -9     335.     458.     143.  34%2 o
  -6   4  -8      38.     334.     139.  34%2 <
  -6   6  -3      31.       8.     145.  34%2 <
  -6   6  -2    1028.    1319.     157.  34%2 o
  -5   1 -14      74.     328.     140.  34%2 <
  -5   1 -13      24.     293.     141.  34%2 <
  -5   3  -9      73.     187.     144.  34%2 <
  -5   3  -8    2300.     769.     158.  34%2 o
  -5   5  -3      28.      26.     157.  34%2 <
  -5   5  -2     509.     626.     161.  34%2 o
  -5   7   4     194.     254.     137.  34%2 <
  -4   2  -8    3671.    3099.     221.  34%2 o
  -4   2  -7     537.    1518.     201.  34%2 o
  -4   4  -2    2017.    2247.     206.  34%2 o
  -4   6   4     334.     792.     192.  34%2 o
  -3  -1 -13    1935.    2291.     195.  34%2 o
  -3  -1 -12     218.     688.     164.  34%2 o
  -3   1  -7    5332.    5198.     269.  34%2 o
  -3   3  -2    2478.    3251.     292.  34%2 o
  -2  -4 -16      84.      48.     114.  34%2 <
  -2  -2 -12     224.     878.     190.  34%2 o
  -2   2  -1   20068.   13100.     406.  34%2 o
  -2   4   5      92.     438.     333.  34%2 <
  -1  -3 -11     926.    1596.     197.  34%2 o
  -1  -1  -6   55800.   59652.     584.  34%2 o
  -1   5  12     430.     500.     226.  34%2 <
   0   2   6    1625.    1975.     402.  34%2 o
   1   3  13     128.     449.     169.  34%2 <
   2  -4  -4     178.    1100.     287.  34%2 o
   2   2  13     540.    1203.     165.  34%2 o
   2   2  14     570.     735.     163.  34%2 o
   3  -5  -3     322.     302.     193.  34%2 <
   3  -3   2    1458.    2239.     264.  34%2 o
   3  -1   8    1554.    2017.     238.  34%2 o
   3   1  14    2251.    2112.     179.  34%2 o
   3   1  15    1015.    1074.     167.  34%2 o
   4  -6  -2     228.     510.     169.  34%2 o
   4  -4   3     578.    1266.     184.  34%2 o
   4  -4   4      13.     112.     172.  34%2 <
   4  -2   8    3840.    3078.     191.  34%2 o
   4  -2   9    1374.    1759.     185.  34%2 o
   4   0  14     208.      39.     126.  34%2 <
   4   0  16     800.    1088.     147.  34%2 o
   5  -7  -1      94.     294.     124.  34%2 <
   5  -7   0     675.     569.     137.  34%2 o
   5  -5   4     169.     272.     148.  34%2 <
   5  -5   5     431.     580.     151.  34%2 o
   5  -3   9      73.      85.     130.  34%2 <
   5  -3  10     111.     355.     146.  34%2 <
   5  -3  11     139.     300.     138.  34%2 <
   5  -1  15     163.     210.     110.  34%2 <
   5  -1  16      26.     208.     103.  34%2 <
   5  -1  17      26.      61.      99.  34%2 <
   6  -6   5     162.     436.     122.  34%2 o
   6  -6   6      35.     108.     113.  34%2 <
   6  -4  10       7.      32.     115.  34%2 <
   6  -4  11     206.      92.     109.  34%2 <
   6  -4  12       4.     160.     102.  34%2 <
   6  -2  16      43.     145.      91.  34%2 <
   6  -2  17      31.     -35.      89.  34%2 <
   6  -2  18      93.      30.      85.  34%2 <
   7  -7   6      48.     229.      88.  34%2 <
   7  -7   7       1.      94.      82.  34%2 <
   7  -5  11     479.     421.     103.  34%2 o
   7  -5  12      44.     186.      95.  34%2 <
   7  -5  13     142.     314.      88.  34%2 o
   7  -5  14      21.      93.      82.  34%2 <
   7  -3  16      52.      97.      76.  34%2 <
   7  -3  17      43.     -34.      75.  34%2 <
  22   0  -4     913.     368.      91.   2%3 o
 -12   0   2     583.    1824.     177.   2%3 o
 -24   0   4     236.     312.      78.   2%3 o
  20   0  -4      21.      98.      95.   3%3 <
  10   0  -2    1710.    1415.     213.   3%3 o
 -10   0   2    1879.    1306.     214.   3%3 o
 -22   0   4     173.     354.      88.   3%3 o
  26   0  -6     158.      54.      71.   4%3 <
  18   0  -4      57.      31.     104.   4%3 <
 -18   0   4      71.     177.     104.   4%3 <
  24   0  -6    2426.    3327.     137.   5%3 o
  16   0  -4     154.      66.     144.   5%3 <
   8   0  -2   13492.   12693.     320.   5%3 o
  -8   0   2   13352.   12097.     325.   5%3 o
 -16   0   4     139.     450.     130.   5%3 o
 -24   0   6    2297.    2856.     134.   5%3 o
  14   0  -4    2221.     -55.     144.   6%3 <
 -22   0   6     203.     151.      96.   6%3 <
  26   0  -8     145.     121.      71.   7%3 <
  20   0  -6       5.      95.      89.   7%3 <
 -14   0   4     205.     -21.     158.   7%3 <
 -20   0   6       3.      73.      88.   7%3 <
  24   0  -8    2148.    2818.     125.   8%3 o
  18   0  -6     123.    1151.     118.   8%3 o
  12   0  -4    6116.    8148.     225.   8%3 o
   6   0  -2   68999.   60777.     561.   8%3 o
  22   0  -8     393.     186.      90.   9%3 <
  26   0 -10     273.     221.      72.  10%3 o
  16   0  -6     283.     406.     123.  10%3 o
 -16   0   6     310.     307.     124.  10%3 <
 -22   0   8      34.    -133.      87.  10%3 <
  24   0 -10     548.    1113.     100.  11%3 o
  10   0  -4    6341.    7535.     244.  11%3 o
 -10   0   4    6349.    7281.     243.  11%3 o
 -20   0   8     115.     354.      95.  11%3 o
  14   0  -6    1641.    1438.     160.  12%3 o
 -14   0   6    1604.    1483.     151.  12%3 o
 -24   0  10     490.    1035.     100.  12%3 o
  26   0 -12     462.     504.      81.  13%3 o
  22   0 -10      50.     208.      91.  13%3 <
  18   0  -8     248.      34.     102.  13%3 <
 -18   0   8     278.     207.     105.  13%3 <
  24   0 -12     157.     335.      85.  14%3 o
  20   0 -10     373.     434.      99.  14%3 o
  16   0  -8    2283.    2184.     139.  14%3 o
  24   0 -12     247.     335.      85.  15%3 o
  20   0 -10     578.     434.      99.  15%3 o
  16   0  -8    2254.    2184.     139.  15%3 o
  12   0  -6    1658.    1971.     178.  15%3 o
  26   0 -14      70.      97.      66.  16%3 <
  22   0 -12      80.     127.      82.  16%3 <
  24   0 -14     213.     216.      81.  17%3 <
  14   0  -8    1663.    1671.     150.  17%3 o
 -18   0  10     236.     194.      91.  17%3 <
 -22   0  12      82.     140.      91.  17%3 <
  26   0 -16      43.      92.      60.  18%3 <
  20   0 -12      18.     156.      83.  18%3 <
  10   0  -6   11702.   10225.     241.  18%3 o
 -10   0   6   11610.   10055.     238.  18%3 o
 -20   0  12      18.      70.      81.  18%3 <
  22   0 -14      56.    -124.      81.  19%3 <
  16   0 -10     345.     348.     109.  19%3 o
 -20   0  12      19.      70.      81.  19%3 <
  24   0 -16     149.     163.      72.  20%3 <
  18   0 -12     140.     427.      93.  20%3 o
  12   0  -8   11411.    9592.     221.  20%3 o
   6   0  -4   26066.   30286.     427.  20%3 o
  -6   0   4   26003.   30589.     416.  20%3 o
 -22   0  14     108.      92.      77.  20%3 <
  20   0 -14      65.     502.      90.  21%3 o
 -12   0   8   10717.   10233.     220.  21%3 o
 -18   0  12     142.     364.      91.  21%3 o
  22   0 -16     112.     498.      86.  22%3 o
  14   0 -10    1259.     835.     126.  22%3 o
 -20   0  14     111.     303.      86.  22%3 o
  24   0 -18       4.     -10.      58.  23%3 <
  16   0 -12     336.     541.     103.  23%3 o
   8   0  -6    4064.    4177.     224.  23%3 o
  -8   0   6    4032.    4702.     236.  23%3 o
  20   0 -16     392.     488.      89.  24%3 o
  18   0 -14     105.     128.      82.  24%3 <
 -18   0  14     135.       8.      80.  24%3 <
  12   0 -10    5520.    5635.     181.  25%3 o
 -20   0  16     105.     445.      83.  25%3 o
  18   0 -16      40.     -29.      85.  26%3 <
  16   0 -14     408.      95.      84.  26%3 <
 -14   0  12    1820.    1748.     114.  26%3 o
  18   0 -20     361.      62.      63.  31%3 <
  16   0 -18     340.     472.      85.  31%3 o
  14   0 -16     546.     240.      83.  32%3 <
  12   0 -14      53.      73.      96.  32%3 <
 -14   0  16     728.     303.      92.  32%3 o
 -16   0  18      34.     522.      84.  32%3 o
  16   0 -20     137.     142.      67.  33%3 <
   8   0 -10    1636.    1042.     148.  33%3 o
 -10   0  12      62.     661.     124.  33%3 o
  14   0 -18      21.     188.      79.  34%3 <
  -8   0  10    1463.    1183.     159.  34%3 o
  12   0 -16    1704.    1134.     100.  35%3 o
   6   0  -8    2688.    4360.     197.  35%3 o
  -6   0   8    3314.    3765.     204.  35%3 o
 -12   0  16    1687.    1148.      96.  35%3 o
 -14   0  18      52.       2.      80.  35%3 <
  12   0 -18      26.     198.      80.  36%3 <
 -10   0  14    3751.    3360.     136.  36%3 o
  12   0 -18      34.     198.      80.  37%3 <
   8   0 -12    2750.    3155.     150.  37%3 o
   4   0  -6  114210.  116782.     602.  37%3 o
  -4   0   6  111430.   96052.     559.  37%3 o
  -8   0  12    2526.    6144.     174.  37%3 o
  12   0 -20      92.     204.      74.  38%3 <
   6   0 -10     514.     127.     149.  38%3 <
  -6   0  10     289.     -34.     158.  38%3 <
 -10   0  16     421.     373.      86.  38%3 o
  10   0 -18     388.     378.      95.  39%3 o
   8   0 -14    1947.    1909.     122.  39%3 o
  -6   0  10     826.     -34.     158.  39%3 <
 -10   0  18     495.     461.      93.  40%3 o
   4   0  -8    9034.    7354.     228.  41%3 o
   2   0  -4   31501.   31700.     519.  41%3 o
  -2   0   4   32162.   32065.     506.  41%3 o
  -4   0   8    7588.    8080.     228.  41%3 o
  -6   0  12     651.    1968.     141.  41%3 o
  -8   0  16     253.     294.      93.  41%3 o
   8   0 -18     125.      73.      92.  42%3 <
   6   0 -14      56.     132.     110.  42%3 <
   8   0 -20      14.      30.      80.  43%3 <
   6   0 -14      21.     132.     110.  43%3 <
  -6   0  14      47.       4.     113.  43%3 <
  -8   0  18     232.      17.      95.  43%3 <
  -6   0  16     109.     109.     102.  44%3 <
   7   1 -20     366.     499.      82.  45%3 o
   6   0 -20      21.      79.      87.  45%3 <
   4   0 -14     523.      82.     125.  45%3 <
  -4   0  12    2228.    3054.     165.  45%3 o
  -6   0  18    1761.    1267.     112.  45%3 o
   4   0 -14      88.      82.     125.  46%3 <
   4   0 -18    1410.    1322.     122.  47%3 o
   2   0  -8     649.    1021.     217.  47%3 o
  -2   0   8     595.     424.     226.  47%3 <
  -4   0  16     183.     244.     104.  47%3 <
   2   0 -10      11.     300.     188.  48%3 <
  -2   0  10      40.     652.     186.  48%3 o
  -4   0  18    1477.    1380.     122.  48%3 o
